# Supplementary material for: The Impact of Phenotypic and Genetic Heterogeneity on Results of Genome Wide Association Studies of Complex Diseases
Source: PLoS One. 2013 Oct 11;8(10):e76295. doi: 10.1371/journal.pone.0076295 (PMC3795757; doi:10.1371/journal.pone.0076295)
Supplement: Table S1 — Results of case-control simulation to determine the minimum sample size needed to detect an association in 90% of trials at a significance level set at p<5×10−8 with increasing levels of admixture (β). Results are presented for dominant and multiplicative genetic models with the following parameters: population prevalence for the disorder (0.001, 0.01, 0.05, 0.1), minor allele frequency (MAF) (0.01, 0.05, 0.1, 0.2, 0.3, 0.4, 0.5), and the relative risk of the disorder for the minor allele (1.1, 1.2, 1.3, 1.5, 2, 5, 10). (XLS) [file pone.0076295.s003.xls]

## Sheet: dominant model
Population Prevalence	MAF	Relative Risk	β	Minimum Sample Size
0.001	0.01	1.1	0	489336
0.001	0.01	1.1	0.05	537659
0.001	0.01	1.1	0.1	601570
0.001	0.01	1.1	0.15	669140
0.001	0.01	1.1	0.2	754246
0.001	0.01	1.1	0.25	857692
0.001	0.01	1.1	0.3	985980
0.001	0.01	1.1	0.35	1000001
0.001	0.01	1.1	0.4	1000001
0.001	0.01	1.1	0.45	1000001
0.001	0.01	1.1	0.5	1000001
0.001	0.01	1.1	0.55	1000001
0.001	0.01	1.1	0.6	1000001
0.001	0.01	1.1	0.65	1000001
0.001	0.01	1.1	0.7	1000001
0.001	0.01	1.1	0.75	1000001
0.001	0.01	1.1	0.8	1000001
0.001	0.01	1.1	0.85	1000001
0.001	0.01	1.1	0.9	1000001
0.001	0.01	1.1	0.95	1000001
0.001	0.01	1.1	1	1000001
0.001	0.01	1.2	0	128176
0.001	0.01	1.2	0.05	141260
0.001	0.01	1.2	0.1	156630
0.001	0.01	1.2	0.15	174472
0.001	0.01	1.2	0.2	196498
0.001	0.01	1.2	0.25	222046
0.001	0.01	1.2	0.3	254122
0.001	0.01	1.2	0.35	293206
0.001	0.01	1.2	0.4	341796
0.001	0.01	1.2	0.45	407232
0.001	0.01	1.2	0.5	488270
0.001	0.01	1.2	0.55	605548
0.001	0.01	1.2	0.6	758404
0.001	0.01	1.2	0.65	984092
0.001	0.01	1.2	0.7	1000001
0.001	0.01	1.2	0.75	1000001
0.001	0.01	1.2	0.8	1000001
0.001	0.01	1.2	0.85	1000001
0.001	0.01	1.2	0.9	1000001
0.001	0.01	1.2	0.95	1000001
0.001	0.01	1.2	1	1000001
0.001	0.01	1.3	0	59412
0.001	0.01	1.3	0.05	65706
0.001	0.01	1.3	0.1	72526
0.001	0.01	1.3	0.15	80502
0.001	0.01	1.3	0.2	90676
0.001	0.01	1.3	0.25	102864
0.001	0.01	1.3	0.3	117228
0.001	0.01	1.3	0.35	134910
0.001	0.01	1.3	0.4	156740
0.001	0.01	1.3	0.45	185826
0.001	0.01	1.3	0.5	223542
0.001	0.01	1.3	0.55	273499
0.001	0.01	1.3	0.6	344514
0.001	0.01	1.3	0.65	446562
0.001	0.01	1.3	0.7	601563
0.001	0.01	1.3	0.75	863918
0.001	0.01	1.3	0.8	1000001
0.001	0.01	1.3	0.85	1000001
0.001	0.01	1.3	0.9	1000001
0.001	0.01	1.3	0.95	1000001
0.001	0.01	1.3	1	1000001
0.001	0.01	1.5	0	23384
0.001	0.01	1.5	0.05	25388
0.001	0.01	1.5	0.1	28264
0.001	0.01	1.5	0.15	31336
0.001	0.01	1.5	0.2	35096
0.001	0.01	1.5	0.25	39388
0.001	0.01	1.5	0.3	44966
0.001	0.01	1.5	0.35	51890
0.001	0.01	1.5	0.4	60072
0.001	0.01	1.5	0.45	70304
0.001	0.01	1.5	0.5	84766
0.001	0.01	1.5	0.55	103884
0.001	0.01	1.5	0.6	130862
0.001	0.01	1.5	0.65	167114
0.001	0.01	1.5	0.7	224978
0.001	0.01	1.5	0.75	318360
0.001	0.01	1.5	0.8	494966
0.001	0.01	1.5	0.85	872148
0.001	0.01	1.5	0.9	1000001
0.001	0.01	1.5	0.95	1000001
0.001	0.01	1.5	1	1000001
0.001	0.01	2	0	7002
0.001	0.01	2	0.05	7648
0.001	0.01	2	0.1	8360
0.001	0.01	2	0.15	9280
0.001	0.01	2	0.2	10264
0.001	0.01	2	0.25	11598
0.001	0.01	2	0.3	12928
0.001	0.01	2	0.35	14802
0.001	0.01	2	0.4	17034
0.001	0.01	2	0.45	19894
0.001	0.01	2	0.5	23734
0.001	0.01	2	0.55	28595
0.001	0.01	2	0.6	35800
0.001	0.01	2	0.65	45606
0.001	0.01	2	0.7	60938
0.001	0.01	2	0.75	86916
0.001	0.01	2	0.8	131904
0.001	0.01	2	0.85	230510
0.001	0.01	2	0.9	504335
0.001	0.01	2	0.95	1000001
0.001	0.01	2	1	1000001
0.001	0.01	5	0	882
0.001	0.01	5	0.05	944
0.001	0.01	5	0.1	1022
0.001	0.01	5	0.15	1118
0.001	0.01	5	0.2	1214
0.001	0.01	5	0.25	1330
0.001	0.01	5	0.3	1482
0.001	0.01	5	0.35	1646
0.001	0.01	5	0.4	1864
0.001	0.01	5	0.45	2118
0.001	0.01	5	0.5	2474
0.001	0.01	5	0.55	2904
0.001	0.01	5	0.6	3542
0.001	0.01	5	0.65	4362
0.001	0.01	5	0.7	5614
0.001	0.01	5	0.75	7692
0.001	0.01	5	0.8	11282
0.001	0.01	5	0.85	18798
0.001	0.01	5	0.9	39602
0.001	0.01	5	0.95	146676
0.001	0.01	5	1	1000001
0.001	0.01	10	0	324
0.001	0.01	10	0.05	348
0.001	0.01	10	0.1	374
0.001	0.01	10	0.15	406
0.001	0.01	10	0.2	438
0.001	0.01	10	0.25	478
0.001	0.01	10	0.3	521
0.001	0.01	10	0.35	578
0.001	0.01	10	0.4	648
0.001	0.01	10	0.45	734
0.001	0.01	10	0.5	838
0.001	0.01	10	0.55	976
0.001	0.01	10	0.6	1148
0.001	0.01	10	0.65	1404
0.001	0.01	10	0.7	1780
0.001	0.01	10	0.75	2320
0.001	0.01	10	0.8	3324
0.001	0.01	10	0.85	5311
0.001	0.01	10	0.9	10642
0.001	0.01	10	0.95	37272
0.001	0.01	10	1	1000001
0.001	0.05	1.1	0	109386
0.001	0.05	1.1	0.05	120956
0.001	0.05	1.1	0.1	133542
0.001	0.05	1.1	0.15	149414
0.001	0.05	1.1	0.2	169924
0.001	0.05	1.1	0.25	191696
0.001	0.05	1.1	0.3	220072
0.001	0.05	1.1	0.35	253416
0.001	0.05	1.1	0.4	299074
0.001	0.05	1.1	0.45	351563
0.001	0.05	1.1	0.5	427188
0.001	0.05	1.1	0.55	528688
0.001	0.05	1.1	0.6	668708
0.001	0.05	1.1	0.65	867120
0.001	0.05	1.1	0.7	1000001
0.001	0.05	1.1	0.75	1000001
0.001	0.05	1.1	0.8	1000001
0.001	0.05	1.1	0.85	1000001
0.001	0.05	1.1	0.9	1000001
0.001	0.05	1.1	0.95	1000001
0.001	0.05	1.1	1	1000001
0.001	0.05	1.2	0	28634
0.001	0.05	1.2	0.05	31866
0.001	0.05	1.2	0.1	35095
0.001	0.05	1.2	0.15	39494
0.001	0.05	1.2	0.2	44642
0.001	0.05	1.2	0.25	50246
0.001	0.05	1.2	0.3	57648
0.001	0.05	1.2	0.35	66330
0.001	0.05	1.2	0.4	77506
0.001	0.05	1.2	0.45	92408
0.001	0.05	1.2	0.5	110108
0.001	0.05	1.2	0.55	135742
0.001	0.05	1.2	0.6	173160
0.001	0.05	1.2	0.65	224232
0.001	0.05	1.2	0.7	305178
0.001	0.05	1.2	0.75	435362
0.001	0.05	1.2	0.8	678750
0.001	0.05	1.2	0.85	1000001
0.001	0.05	1.2	0.9	1000001
0.001	0.05	1.2	0.95	1000001
0.001	0.05	1.2	1	1000001
0.001	0.05	1.3	0	13466
0.001	0.05	1.3	0.05	14866
0.001	0.05	1.3	0.1	16356
0.001	0.05	1.3	0.15	18308
0.001	0.05	1.3	0.2	20674
0.001	0.05	1.3	0.25	23452
0.001	0.05	1.3	0.3	26840
0.001	0.05	1.3	0.35	30607
0.001	0.05	1.3	0.4	36142
0.001	0.05	1.3	0.45	42574
0.001	0.05	1.3	0.5	51248
0.001	0.05	1.3	0.55	63000
0.001	0.05	1.3	0.6	78125
0.001	0.05	1.3	0.65	102720
0.001	0.05	1.3	0.7	138184
0.001	0.05	1.3	0.75	199086
0.001	0.05	1.3	0.8	309870
0.001	0.05	1.3	0.85	547494
0.001	0.05	1.3	0.9	1000001
0.001	0.05	1.3	0.95	1000001
0.001	0.05	1.3	1	1000001
0.001	0.05	1.5	0	5334
0.001	0.05	1.5	0.05	5866
0.001	0.05	1.5	0.1	6530
0.001	0.05	1.5	0.15	7236
0.001	0.05	1.5	0.2	8138
0.001	0.05	1.5	0.25	9116
0.001	0.05	1.5	0.3	10448
0.001	0.05	1.5	0.35	12064
0.001	0.05	1.5	0.4	14044
0.001	0.05	1.5	0.45	16516
0.001	0.05	1.5	0.5	19832
0.001	0.05	1.5	0.55	24280
0.001	0.05	1.5	0.6	30402
0.001	0.05	1.5	0.65	39312
0.001	0.05	1.5	0.7	52960
0.001	0.05	1.5	0.75	75556
0.001	0.05	1.5	0.8	116878
0.001	0.05	1.5	0.85	207036
0.001	0.05	1.5	0.9	460868
0.001	0.05	1.5	0.95	1000001
0.001	0.05	1.5	1	1000001
0.001	0.05	2	0	1634
0.001	0.05	2	0.05	1801
0.001	0.05	2	0.1	1994
0.001	0.05	2	0.15	2198
0.001	0.05	2	0.2	2468
0.001	0.05	2	0.25	2772
0.001	0.05	2	0.3	3134
0.001	0.05	2	0.35	3571
0.001	0.05	2	0.4	4134
0.001	0.05	2	0.45	4874
0.001	0.05	2	0.5	5826
0.001	0.05	2	0.55	7080
0.001	0.05	2	0.6	8820
0.001	0.05	2	0.65	11342
0.001	0.05	2	0.7	15198
0.001	0.05	2	0.75	21482
0.001	0.05	2	0.8	33154
0.001	0.05	2	0.85	58020
0.001	0.05	2	0.9	128062
0.001	0.05	2	0.95	502320
0.001	0.05	2	1	1000001
0.001	0.05	5	0	238
0.001	0.05	5	0.05	260
0.001	0.05	5	0.1	282
0.001	0.05	5	0.15	307
0.001	0.05	5	0.2	342
0.001	0.05	5	0.25	376
0.001	0.05	5	0.3	422
0.001	0.05	5	0.35	478
0.001	0.05	5	0.4	544
0.001	0.05	5	0.45	628
0.001	0.05	5	0.5	738
0.001	0.05	5	0.55	888
0.001	0.05	5	0.6	1084
0.001	0.05	5	0.65	1370
0.001	0.05	5	0.7	1802
0.001	0.05	5	0.75	2504
0.001	0.05	5	0.8	3740
0.001	0.05	5	0.85	6366
0.001	0.05	5	0.9	13806
0.001	0.05	5	0.95	52308
0.001	0.05	5	1	1000001
0.001	0.05	10	0	104
0.001	0.05	10	0.05	114
0.001	0.05	10	0.1	122
0.001	0.05	10	0.15	134
0.001	0.05	10	0.2	148
0.001	0.05	10	0.25	162
0.001	0.05	10	0.3	184
0.001	0.05	10	0.35	204
0.001	0.05	10	0.4	234
0.001	0.05	10	0.45	270
0.001	0.05	10	0.5	316
0.001	0.05	10	0.55	368
0.001	0.05	10	0.6	452
0.001	0.05	10	0.65	566
0.001	0.05	10	0.7	726
0.001	0.05	10	0.75	1004
0.001	0.05	10	0.8	1492
0.001	0.05	10	0.85	2480
0.001	0.05	10	0.9	5230
0.001	0.05	10	0.95	19356
0.001	0.05	10	1	1000001
0.001	0.1	1.1	0	62715
0.001	0.1	1.1	0.05	69305
0.001	0.1	1.1	0.1	77882
0.001	0.1	1.1	0.15	86304
0.001	0.1	1.1	0.2	97378
0.001	0.1	1.1	0.25	110809
0.001	0.1	1.1	0.3	126824
0.001	0.1	1.1	0.35	147118
0.001	0.1	1.1	0.4	171858
0.001	0.1	1.1	0.45	205492
0.001	0.1	1.1	0.5	247386
0.001	0.1	1.1	0.55	304176
0.001	0.1	1.1	0.6	388552
0.001	0.1	1.1	0.65	504906
0.001	0.1	1.1	0.7	685674
0.001	0.1	1.1	0.75	984966
0.001	0.1	1.1	0.8	1000001
0.001	0.1	1.1	0.85	1000001
0.001	0.1	1.1	0.9	1000001
0.001	0.1	1.1	0.95	1000001
0.001	0.1	1.1	1	1000001
0.001	0.1	1.2	0	16742
0.001	0.1	1.2	0.05	18508
0.001	0.1	1.2	0.1	20466
0.001	0.1	1.2	0.15	23072
0.001	0.1	1.2	0.2	25896
0.001	0.1	1.2	0.25	29542
0.001	0.1	1.2	0.3	33204
0.001	0.1	1.2	0.35	38842
0.001	0.1	1.2	0.4	45441
0.001	0.1	1.2	0.45	54080
0.001	0.1	1.2	0.5	65218
0.001	0.1	1.2	0.55	79818
0.001	0.1	1.2	0.6	101196
0.001	0.1	1.2	0.65	132082
0.001	0.1	1.2	0.7	179698
0.001	0.1	1.2	0.75	256912
0.001	0.1	1.2	0.8	399894
0.001	0.1	1.2	0.85	709286
0.001	0.1	1.2	0.9	1000001
0.001	0.1	1.2	0.95	1000001
0.001	0.1	1.2	1	1000001
0.001	0.1	1.3	0	7902
0.001	0.1	1.3	0.05	8732
0.001	0.1	1.3	0.1	9694
0.001	0.1	1.3	0.15	10818
0.001	0.1	1.3	0.2	12086
0.001	0.1	1.3	0.25	13838
0.001	0.1	1.3	0.3	15717
0.001	0.1	1.3	0.35	18312
0.001	0.1	1.3	0.4	21380
0.001	0.1	1.3	0.45	25146
0.001	0.1	1.3	0.5	30480
0.001	0.1	1.3	0.55	37110
0.001	0.1	1.3	0.6	47156
0.001	0.1	1.3	0.65	61450
0.001	0.1	1.3	0.7	83006
0.001	0.1	1.3	0.75	119386
0.001	0.1	1.3	0.8	186258
0.001	0.1	1.3	0.85	329272
0.001	0.1	1.3	0.9	736308
0.001	0.1	1.3	0.95	1000001
0.001	0.1	1.3	1	1000001
0.001	0.1	1.5	0	3174
0.001	0.1	1.5	0.05	3486
0.001	0.1	1.5	0.1	3910
0.001	0.1	1.5	0.15	4332
0.001	0.1	1.5	0.2	4876
0.001	0.1	1.5	0.25	5500
0.001	0.1	1.5	0.3	6306
0.001	0.1	1.5	0.35	7240
0.001	0.1	1.5	0.4	8462
0.001	0.1	1.5	0.45	10036
0.001	0.1	1.5	0.5	12006
0.001	0.1	1.5	0.55	14832
0.001	0.1	1.5	0.6	18538
0.001	0.1	1.5	0.65	24044
0.001	0.1	1.5	0.7	32612
0.001	0.1	1.5	0.75	46472
0.001	0.1	1.5	0.8	72878
0.001	0.1	1.5	0.85	127712
0.001	0.1	1.5	0.9	285692
0.001	0.1	1.5	0.95	1000001
0.001	0.1	1.5	1	1000001
0.001	0.1	2	0	1020
0.001	0.1	2	0.05	1120
0.001	0.1	2	0.1	1244
0.001	0.1	2	0.15	1375
0.001	0.1	2	0.2	1544
0.001	0.1	2	0.25	1734
0.001	0.1	2	0.3	1986
0.001	0.1	2	0.35	2276
0.001	0.1	2	0.4	2634
0.001	0.1	2	0.45	3112
0.001	0.1	2	0.5	3712
0.001	0.1	2	0.55	4526
0.001	0.1	2	0.6	5724
0.001	0.1	2	0.65	7384
0.001	0.1	2	0.7	9980
0.001	0.1	2	0.75	14110
0.001	0.1	2	0.8	21826
0.001	0.1	2	0.85	38340
0.001	0.1	2	0.9	86062
0.001	0.1	2	0.95	336294
0.001	0.1	2	1	1000001
0.001	0.1	5	0	168
0.001	0.1	5	0.05	182
0.001	0.1	5	0.1	202
0.001	0.1	5	0.15	222
0.001	0.1	5	0.2	250
0.001	0.1	5	0.25	280
0.001	0.1	5	0.3	316
0.001	0.1	5	0.35	358
0.001	0.1	5	0.4	418
0.001	0.1	5	0.45	488
0.001	0.1	5	0.5	576
0.001	0.1	5	0.55	696
0.001	0.1	5	0.6	864
0.001	0.1	5	0.65	1108
0.001	0.1	5	0.7	1482
0.001	0.1	5	0.75	2086
0.001	0.1	5	0.8	3206
0.001	0.1	5	0.85	5504
0.001	0.1	5	0.9	12026
0.001	0.1	5	0.95	46843
0.001	0.1	5	1	1000001
0.001	0.1	10	0	82
0.001	0.1	10	0.05	90
0.001	0.1	10	0.1	100
0.001	0.1	10	0.15	112
0.001	0.1	10	0.2	122
0.001	0.1	10	0.25	138
0.001	0.1	10	0.3	158
0.001	0.1	10	0.35	178
0.001	0.1	10	0.4	206
0.001	0.1	10	0.45	242
0.001	0.1	10	0.5	286
0.001	0.1	10	0.55	348
0.001	0.1	10	0.6	429
0.001	0.1	10	0.65	546
0.001	0.1	10	0.7	732
0.001	0.1	10	0.75	1026
0.001	0.1	10	0.8	1552
0.001	0.1	10	0.85	2660
0.001	0.1	10	0.9	5772
0.001	0.1	10	0.95	21972
0.001	0.1	10	1	1000001
0.001	0.2	1.1	0	42686
0.001	0.2	1.1	0.05	47294
0.001	0.2	1.1	0.1	52770
0.001	0.2	1.1	0.15	58716
0.001	0.2	1.1	0.2	66718
0.001	0.2	1.1	0.25	75531
0.001	0.2	1.1	0.3	86944
0.001	0.2	1.1	0.35	101152
0.001	0.2	1.1	0.4	118470
0.001	0.2	1.1	0.45	139946
0.001	0.2	1.1	0.5	169962
0.001	0.2	1.1	0.55	210942
0.001	0.2	1.1	0.6	266116
0.001	0.2	1.1	0.65	345714
0.001	0.2	1.1	0.7	470360
0.001	0.2	1.1	0.75	677176
0.001	0.2	1.1	0.8	1000001
0.001	0.2	1.1	0.85	1000001
0.001	0.2	1.1	0.9	1000001
0.001	0.2	1.1	0.95	1000001
0.001	0.2	1.1	1	1000001
0.001	0.2	1.2	0	11630
0.001	0.2	1.2	0.05	12757
0.001	0.2	1.2	0.1	14212
0.001	0.2	1.2	0.15	15868
0.001	0.2	1.2	0.2	18024
0.001	0.2	1.2	0.25	20392
0.001	0.2	1.2	0.3	23452
0.001	0.2	1.2	0.35	26854
0.001	0.2	1.2	0.4	31894
0.001	0.2	1.2	0.45	37588
0.001	0.2	1.2	0.5	45776
0.001	0.2	1.2	0.55	56520
0.001	0.2	1.2	0.6	70922
0.001	0.2	1.2	0.65	93200
0.001	0.2	1.2	0.7	126480
0.001	0.2	1.2	0.75	181704
0.001	0.2	1.2	0.8	284922
0.001	0.2	1.2	0.85	501922
0.001	0.2	1.2	0.9	1000001
0.001	0.2	1.2	0.95	1000001
0.001	0.2	1.2	1	1000001
0.001	0.2	1.3	0	5494
0.001	0.2	1.3	0.05	6138
0.001	0.2	1.3	0.1	6826
0.001	0.2	1.3	0.15	7628
0.001	0.2	1.3	0.2	8590
0.001	0.2	1.3	0.25	9764
0.001	0.2	1.3	0.3	11172
0.001	0.2	1.3	0.35	13020
0.001	0.2	1.3	0.4	15188
0.001	0.2	1.3	0.45	18064
0.001	0.2	1.3	0.5	21836
0.001	0.2	1.3	0.55	26994
0.001	0.2	1.3	0.6	33972
0.001	0.2	1.3	0.65	44178
0.001	0.2	1.3	0.7	60184
0.001	0.2	1.3	0.75	86594
0.001	0.2	1.3	0.8	134832
0.001	0.2	1.3	0.85	239510
0.001	0.2	1.3	0.9	536957
0.001	0.2	1.3	0.95	1000001
0.001	0.2	1.3	1	1000001
0.001	0.2	1.5	0	2308
0.001	0.2	1.5	0.05	2530
0.001	0.2	1.5	0.1	2820
0.001	0.2	1.5	0.15	3154
0.001	0.2	1.5	0.2	3558
0.001	0.2	1.5	0.25	3999
0.001	0.2	1.5	0.3	4608
0.001	0.2	1.5	0.35	5352
0.001	0.2	1.5	0.4	6242
0.001	0.2	1.5	0.45	7438
0.001	0.2	1.5	0.5	8943
0.001	0.2	1.5	0.55	11032
0.001	0.2	1.5	0.6	13908
0.001	0.2	1.5	0.65	18120
0.001	0.2	1.5	0.7	24904
0.001	0.2	1.5	0.75	35652
0.001	0.2	1.5	0.8	55200
0.001	0.2	1.5	0.85	98242
0.001	0.2	1.5	0.9	219450
0.001	0.2	1.5	0.95	876191
0.001	0.2	1.5	1	1000001
0.001	0.2	2	0	772
0.001	0.2	2	0.05	858
0.001	0.2	2	0.1	950
0.001	0.2	2	0.15	1062
0.001	0.2	2	0.2	1202
0.001	0.2	2	0.25	1366
0.001	0.2	2	0.3	1558
0.001	0.2	2	0.35	1804
0.001	0.2	2	0.4	2138
0.001	0.2	2	0.45	2502
0.001	0.2	2	0.5	3012
0.001	0.2	2	0.55	3730
0.001	0.2	2	0.6	4694
0.001	0.2	2	0.65	6110
0.001	0.2	2	0.7	8296
0.001	0.2	2	0.75	11868
0.001	0.2	2	0.8	18463
0.001	0.2	2	0.85	32722
0.001	0.2	2	0.9	72998
0.001	0.2	2	0.95	292014
0.001	0.2	2	1	1000001
0.001	0.2	5	0	154
0.001	0.2	5	0.05	168
0.001	0.2	5	0.1	188
0.001	0.2	5	0.15	214
0.001	0.2	5	0.2	240
0.001	0.2	5	0.25	280
0.001	0.2	5	0.3	318
0.001	0.2	5	0.35	364
0.001	0.2	5	0.4	428
0.001	0.2	5	0.45	510
0.001	0.2	5	0.5	620
0.001	0.2	5	0.55	762
0.001	0.2	5	0.6	954
0.001	0.2	5	0.65	1246
0.001	0.2	5	0.7	1686
0.001	0.2	5	0.75	2432
0.001	0.2	5	0.8	3758
0.001	0.2	5	0.85	6636
0.001	0.2	5	0.9	14894
0.001	0.2	5	0.95	59118
0.001	0.2	5	1	1000001
0.001	0.2	10	0	86
0.001	0.2	10	0.05	98
0.001	0.2	10	0.1	108
0.001	0.2	10	0.15	124
0.001	0.2	10	0.2	140
0.001	0.2	10	0.25	160
0.001	0.2	10	0.3	186
0.001	0.2	10	0.35	215
0.001	0.2	10	0.4	254
0.001	0.2	10	0.45	306
0.001	0.2	10	0.5	366
0.001	0.2	10	0.55	448
0.001	0.2	10	0.6	568
0.001	0.2	10	0.65	742
0.001	0.2	10	0.7	1009
0.001	0.2	10	0.75	1452
0.001	0.2	10	0.8	2254
0.001	0.2	10	0.85	3969
0.001	0.2	10	0.9	8840
0.001	0.2	10	0.95	35236
0.001	0.2	10	1	1000001
0.001	0.3	1.1	0	40114
0.001	0.3	1.1	0.05	44314
0.001	0.3	1.1	0.1	49212
0.001	0.3	1.1	0.15	55318
0.001	0.3	1.1	0.2	62590
0.001	0.3	1.1	0.25	70741
0.001	0.3	1.1	0.3	81389
0.001	0.3	1.1	0.35	94330
0.001	0.3	1.1	0.4	110352
0.001	0.3	1.1	0.45	131592
0.001	0.3	1.1	0.5	159956
0.001	0.3	1.1	0.55	195802
0.001	0.3	1.1	0.6	251956
0.001	0.3	1.1	0.65	325586
0.001	0.3	1.1	0.7	445582
0.001	0.3	1.1	0.75	638492
0.001	0.3	1.1	0.8	1000001
0.001	0.3	1.1	0.85	1000001
0.001	0.3	1.1	0.9	1000001
0.001	0.3	1.1	0.95	1000001
0.001	0.3	1.1	1	1000001
0.001	0.3	1.2	0	10988
0.001	0.3	1.2	0.05	12126
0.001	0.3	1.2	0.1	13506
0.001	0.3	1.2	0.15	15104
0.001	0.3	1.2	0.2	17102
0.001	0.3	1.2	0.25	19439
0.001	0.3	1.2	0.3	22394
0.001	0.3	1.2	0.35	25876
0.001	0.3	1.2	0.4	30606
0.001	0.3	1.2	0.45	36388
0.001	0.3	1.2	0.5	43884
0.001	0.3	1.2	0.55	54148
0.001	0.3	1.2	0.6	68513
0.001	0.3	1.2	0.65	89610
0.001	0.3	1.2	0.7	121882
0.001	0.3	1.2	0.75	175292
0.001	0.3	1.2	0.8	273437
0.001	0.3	1.2	0.85	489774
0.001	0.3	1.2	0.9	1000001
0.001	0.3	1.2	0.95	1000001
0.001	0.3	1.2	1	1000001
0.001	0.3	1.3	0	5330
0.001	0.3	1.3	0.05	5902
0.001	0.3	1.3	0.1	6594
0.001	0.3	1.3	0.15	7346
0.001	0.3	1.3	0.2	8318
0.001	0.3	1.3	0.25	9444
0.001	0.3	1.3	0.3	10833
0.001	0.3	1.3	0.35	12644
0.001	0.3	1.3	0.4	14894
0.001	0.3	1.3	0.45	17636
0.001	0.3	1.3	0.5	21344
0.001	0.3	1.3	0.55	26342
0.001	0.3	1.3	0.6	33500
0.001	0.3	1.3	0.65	43544
0.001	0.3	1.3	0.7	58593
0.001	0.3	1.3	0.75	85588
0.001	0.3	1.3	0.8	132808
0.001	0.3	1.3	0.85	236712
0.001	0.3	1.3	0.9	533584
0.001	0.3	1.3	0.95	1000001
0.001	0.3	1.3	1	1000001
0.001	0.3	1.5	0	2240
0.001	0.3	1.5	0.05	2484
0.001	0.3	1.5	0.1	2780
0.001	0.3	1.5	0.15	3112
0.001	0.3	1.5	0.2	3542
0.001	0.3	1.5	0.25	4014
0.001	0.3	1.5	0.3	4608
0.001	0.3	1.5	0.35	5362
0.001	0.3	1.5	0.4	6254
0.001	0.3	1.5	0.45	7528
0.001	0.3	1.5	0.5	9096
0.001	0.3	1.5	0.55	11184
0.001	0.3	1.5	0.6	14192
0.001	0.3	1.5	0.65	18564
0.001	0.3	1.5	0.7	25207
0.001	0.3	1.5	0.75	36378
0.001	0.3	1.5	0.8	57092
0.001	0.3	1.5	0.85	101180
0.001	0.3	1.5	0.9	227110
0.001	0.3	1.5	0.95	914136
0.001	0.3	1.5	1	1000001
0.001	0.3	2	0	795
0.001	0.3	2	0.05	882
0.001	0.3	2	0.1	978
0.001	0.3	2	0.15	1104
0.001	0.3	2	0.2	1260
0.001	0.3	2	0.25	1442
0.001	0.3	2	0.3	1634
0.001	0.3	2	0.35	1918
0.001	0.3	2	0.4	2260
0.001	0.3	2	0.45	2678
0.001	0.3	2	0.5	3260
0.001	0.3	2	0.55	4028
0.001	0.3	2	0.6	5092
0.001	0.3	2	0.65	6664
0.001	0.3	2	0.7	9090
0.001	0.3	2	0.75	13136
0.001	0.3	2	0.8	20570
0.001	0.3	2	0.85	36598
0.001	0.3	2	0.9	82908
0.001	0.3	2	0.95	328125
0.001	0.3	2	1	1000001
0.001	0.3	5	0	178
0.001	0.3	5	0.05	200
0.001	0.3	5	0.1	226
0.001	0.3	5	0.15	256
0.001	0.3	5	0.2	292
0.001	0.3	5	0.25	337
0.001	0.3	5	0.3	392
0.001	0.3	5	0.35	462
0.001	0.3	5	0.4	544
0.001	0.3	5	0.45	648
0.001	0.3	5	0.5	794
0.001	0.3	5	0.55	984
0.001	0.3	5	0.6	1253
0.001	0.3	5	0.65	1649
0.001	0.3	5	0.7	2259
0.001	0.3	5	0.75	3286
0.001	0.3	5	0.8	5158
0.001	0.3	5	0.85	9248
0.001	0.3	5	0.9	20876
0.001	0.3	5	0.95	83126
0.001	0.3	5	1	1000001
0.001	0.3	10	0	108
0.001	0.3	10	0.05	122
0.001	0.3	10	0.1	140
0.001	0.3	10	0.15	160
0.001	0.3	10	0.2	182
0.001	0.3	10	0.25	215
0.001	0.3	10	0.3	250
0.001	0.3	10	0.35	296
0.001	0.3	10	0.4	354
0.001	0.3	10	0.45	424
0.001	0.3	10	0.5	518
0.001	0.3	10	0.55	648
0.001	0.3	10	0.6	830
0.001	0.3	10	0.65	1090
0.001	0.3	10	0.7	1494
0.001	0.3	10	0.75	2170
0.001	0.3	10	0.8	3406
0.001	0.3	10	0.85	6152
0.001	0.3	10	0.9	13794
0.001	0.3	10	0.95	55420
0.001	0.3	10	1	1000001
0.001	0.4	1.1	0	43984
0.001	0.4	1.1	0.05	48520
0.001	0.4	1.1	0.1	54258
0.001	0.4	1.1	0.15	60860
0.001	0.4	1.1	0.2	68830
0.001	0.4	1.1	0.25	78290
0.001	0.4	1.1	0.3	89905
0.001	0.4	1.1	0.35	104628
0.001	0.4	1.1	0.4	122056
0.001	0.4	1.1	0.45	145928
0.001	0.4	1.1	0.5	175781
0.001	0.4	1.1	0.55	217762
0.001	0.4	1.1	0.6	273437
0.001	0.4	1.1	0.65	363160
0.001	0.4	1.1	0.7	491485
0.001	0.4	1.1	0.75	709234
0.001	0.4	1.1	0.8	1000001
0.001	0.4	1.1	0.85	1000001
0.001	0.4	1.1	0.9	1000001
0.001	0.4	1.1	0.95	1000001
0.001	0.4	1.1	1	1000001
0.001	0.4	1.2	0	12210
0.001	0.4	1.2	0.05	13459
0.001	0.4	1.2	0.1	15070
0.001	0.4	1.2	0.15	16916
0.001	0.4	1.2	0.2	19124
0.001	0.4	1.2	0.25	21794
0.001	0.4	1.2	0.3	25148
0.001	0.4	1.2	0.35	28982
0.001	0.4	1.2	0.4	34089
0.001	0.4	1.2	0.45	40850
0.001	0.4	1.2	0.5	49394
0.001	0.4	1.2	0.55	61280
0.001	0.4	1.2	0.6	77316
0.001	0.4	1.2	0.65	101134
0.001	0.4	1.2	0.7	138796
0.001	0.4	1.2	0.75	198532
0.001	0.4	1.2	0.8	310574
0.001	0.4	1.2	0.85	554690
0.001	0.4	1.2	0.9	1000001
0.001	0.4	1.2	0.95	1000001
0.001	0.4	1.2	1	1000001
0.001	0.4	1.3	0	5968
0.001	0.4	1.3	0.05	6656
0.001	0.4	1.3	0.1	7392
0.001	0.4	1.3	0.15	8300
0.001	0.4	1.3	0.2	9410
0.001	0.4	1.3	0.25	10720
0.001	0.4	1.3	0.3	12370
0.001	0.4	1.3	0.35	14334
0.001	0.4	1.3	0.4	16854
0.001	0.4	1.3	0.45	20014
0.001	0.4	1.3	0.5	24426
0.001	0.4	1.3	0.55	30096
0.001	0.4	1.3	0.6	38078
0.001	0.4	1.3	0.65	49682
0.001	0.4	1.3	0.7	68046
0.001	0.4	1.3	0.75	98636
0.001	0.4	1.3	0.8	154152
0.001	0.4	1.3	0.85	275392
0.001	0.4	1.3	0.9	619740
0.001	0.4	1.3	0.95	1000001
0.001	0.4	1.3	1	1000001
0.001	0.4	1.5	0	2560
0.001	0.4	1.5	0.05	2839
0.001	0.4	1.5	0.1	3200
0.001	0.4	1.5	0.15	3602
0.001	0.4	1.5	0.2	4064
0.001	0.4	1.5	0.25	4618
0.001	0.4	1.5	0.3	5374
0.001	0.4	1.5	0.35	6216
0.001	0.4	1.5	0.4	7328
0.001	0.4	1.5	0.45	8798
0.001	0.4	1.5	0.5	10589
0.001	0.4	1.5	0.55	13262
0.001	0.4	1.5	0.6	16706
0.001	0.4	1.5	0.65	21900
0.001	0.4	1.5	0.7	29738
0.001	0.4	1.5	0.75	43276
0.001	0.4	1.5	0.8	67628
0.001	0.4	1.5	0.85	119864
0.001	0.4	1.5	0.9	272560
0.001	0.4	1.5	0.95	1000001
0.001	0.4	1.5	1	1000001
0.001	0.4	2	0	942
0.001	0.4	2	0.05	1046
0.001	0.4	2	0.1	1172
0.001	0.4	2	0.15	1328
0.001	0.4	2	0.2	1510
0.001	0.4	2	0.25	1742
0.001	0.4	2	0.3	2002
0.001	0.4	2	0.35	2338
0.001	0.4	2	0.4	2747
0.001	0.4	2	0.45	3280
0.001	0.4	2	0.5	3998
0.001	0.4	2	0.55	4982
0.001	0.4	2	0.6	6287
0.001	0.4	2	0.65	8302
0.001	0.4	2	0.7	11418
0.001	0.4	2	0.75	16604
0.001	0.4	2	0.8	25634
0.001	0.4	2	0.85	46192
0.001	0.4	2	0.9	104352
0.001	0.4	2	0.95	420904
0.001	0.4	2	1	1000001
0.001	0.4	5	0	230
0.001	0.4	5	0.05	262
0.001	0.4	5	0.1	298
0.001	0.4	5	0.15	340
0.001	0.4	5	0.2	392
0.001	0.4	5	0.25	458
0.001	0.4	5	0.3	532
0.001	0.4	5	0.35	626
0.001	0.4	5	0.4	746
0.001	0.4	5	0.45	904
0.001	0.4	5	0.5	1106
0.001	0.4	5	0.55	1394
0.001	0.4	5	0.6	1771
0.001	0.4	5	0.65	2344
0.001	0.4	5	0.7	3230
0.001	0.4	5	0.75	4730
0.001	0.4	5	0.8	7472
0.001	0.4	5	0.85	13438
0.001	0.4	5	0.9	30530
0.001	0.4	5	0.95	123232
0.001	0.4	5	1	1000001
0.001	0.4	10	0	146
0.001	0.4	10	0.05	166
0.001	0.4	10	0.1	192
0.001	0.4	10	0.15	222
0.001	0.4	10	0.2	262
0.001	0.4	10	0.25	304
0.001	0.4	10	0.3	358
0.001	0.4	10	0.35	424
0.001	0.4	10	0.4	510
0.001	0.4	10	0.45	620
0.001	0.4	10	0.5	762
0.001	0.4	10	0.55	958
0.001	0.4	10	0.6	1240
0.001	0.4	10	0.65	1650
0.001	0.4	10	0.7	2274
0.001	0.4	10	0.75	3322
0.001	0.4	10	0.8	5282
0.001	0.4	10	0.85	9588
0.001	0.4	10	0.9	21545
0.001	0.4	10	0.95	87792
0.001	0.4	10	1	1000001
0.001	0.5	1.1	0	54706
0.001	0.5	1.1	0.05	60360
0.001	0.5	1.1	0.1	67464
0.001	0.5	1.1	0.15	75593
0.001	0.5	1.1	0.2	85940
0.001	0.5	1.1	0.25	97666
0.001	0.5	1.1	0.3	112114
0.001	0.5	1.1	0.35	130090
0.001	0.5	1.1	0.4	152497
0.001	0.5	1.1	0.45	181696
0.001	0.5	1.1	0.5	219423
0.001	0.5	1.1	0.55	271472
0.001	0.5	1.1	0.6	345140
0.001	0.5	1.1	0.65	452306
0.001	0.5	1.1	0.7	612716
0.001	0.5	1.1	0.75	886420
0.001	0.5	1.1	0.8	1000001
0.001	0.5	1.1	0.85	1000001
0.001	0.5	1.1	0.9	1000001
0.001	0.5	1.1	0.95	1000001
0.001	0.5	1.1	1	1000001
0.001	0.5	1.2	0	15188
0.001	0.5	1.2	0.05	16914
0.001	0.5	1.2	0.1	18982
0.001	0.5	1.2	0.15	21206
0.001	0.5	1.2	0.2	23974
0.001	0.5	1.2	0.25	27378
0.001	0.5	1.2	0.3	31454
0.001	0.5	1.2	0.35	36561
0.001	0.5	1.2	0.4	43338
0.001	0.5	1.2	0.45	51560
0.001	0.5	1.2	0.5	62550
0.001	0.5	1.2	0.55	78128
0.001	0.5	1.2	0.6	97874
0.001	0.5	1.2	0.65	128242
0.001	0.5	1.2	0.7	174580
0.001	0.5	1.2	0.75	252717
0.001	0.5	1.2	0.8	394748
0.001	0.5	1.2	0.85	706118
0.001	0.5	1.2	0.9	1000001
0.001	0.5	1.2	0.95	1000001
0.001	0.5	1.2	1	1000001
0.001	0.5	1.3	0	7570
0.001	0.5	1.3	0.05	8364
0.001	0.5	1.3	0.1	9318
0.001	0.5	1.3	0.15	10542
0.001	0.5	1.3	0.2	11926
0.001	0.5	1.3	0.25	13628
0.001	0.5	1.3	0.3	15714
0.001	0.5	1.3	0.35	18312
0.001	0.5	1.3	0.4	21516
0.001	0.5	1.3	0.45	25670
0.001	0.5	1.3	0.5	31222
0.001	0.5	1.3	0.55	38494
0.001	0.5	1.3	0.6	48824
0.001	0.5	1.3	0.65	64178
0.001	0.5	1.3	0.7	87592
0.001	0.5	1.3	0.75	127216
0.001	0.5	1.3	0.8	198718
0.001	0.5	1.3	0.85	354157
0.001	0.5	1.3	0.9	795410
0.001	0.5	1.3	0.95	1000001
0.001	0.5	1.3	1	1000001
0.001	0.5	1.5	0	3268
0.001	0.5	1.5	0.05	3662
0.001	0.5	1.5	0.1	4114
0.001	0.5	1.5	0.15	4672
0.001	0.5	1.5	0.2	5286
0.001	0.5	1.5	0.25	6022
0.001	0.5	1.5	0.3	6952
0.001	0.5	1.5	0.35	8104
0.001	0.5	1.5	0.4	9554
0.001	0.5	1.5	0.45	11426
0.001	0.5	1.5	0.5	13910
0.001	0.5	1.5	0.55	17194
0.001	0.5	1.5	0.6	21904
0.001	0.5	1.5	0.65	28920
0.001	0.5	1.5	0.7	39482
0.001	0.5	1.5	0.75	57118
0.001	0.5	1.5	0.8	89884
0.001	0.5	1.5	0.85	160434
0.001	0.5	1.5	0.9	359343
0.001	0.5	1.5	0.95	1000001
0.001	0.5	1.5	1	1000001
0.001	0.5	2	0	1234
0.001	0.5	2	0.05	1392
0.001	0.5	2	0.1	1550
0.001	0.5	2	0.15	1772
0.001	0.5	2	0.2	2020
0.001	0.5	2	0.25	2322
0.001	0.5	2	0.3	2674
0.001	0.5	2	0.35	3152
0.001	0.5	2	0.4	3716
0.001	0.5	2	0.45	4462
0.001	0.5	2	0.5	5496
0.001	0.5	2	0.55	6838
0.001	0.5	2	0.6	8662
0.001	0.5	2	0.65	11454
0.001	0.5	2	0.7	15718
0.001	0.5	2	0.75	22700
0.001	0.5	2	0.8	35892
0.001	0.5	2	0.85	63966
0.001	0.5	2	0.9	146018
0.001	0.5	2	0.95	588412
0.001	0.5	2	1	1000001
0.001	0.5	5	0	322
0.001	0.5	5	0.05	372
0.001	0.5	5	0.1	422
0.001	0.5	5	0.15	490
0.001	0.5	5	0.2	562
0.001	0.5	5	0.25	656
0.001	0.5	5	0.3	778
0.001	0.5	5	0.35	917
0.001	0.5	5	0.4	1096
0.001	0.5	5	0.45	1340
0.001	0.5	5	0.5	1642
0.001	0.5	5	0.55	2064
0.001	0.5	5	0.6	2688
0.001	0.5	5	0.65	3566
0.001	0.5	5	0.7	4908
0.001	0.5	5	0.75	7212
0.001	0.5	5	0.8	11382
0.001	0.5	5	0.85	20578
0.001	0.5	5	0.9	46752
0.001	0.5	5	0.95	190040
0.001	0.5	5	1	1000001
0.001	0.5	10	0	214
0.001	0.5	10	0.05	246
0.001	0.5	10	0.1	282
0.001	0.5	10	0.15	334
0.001	0.5	10	0.2	390
0.001	0.5	10	0.25	458
0.001	0.5	10	0.3	538
0.001	0.5	10	0.35	646
0.001	0.5	10	0.4	780
0.001	0.5	10	0.45	947
0.001	0.5	10	0.5	1182
0.001	0.5	10	0.55	1482
0.001	0.5	10	0.6	1932
0.001	0.5	10	0.65	2580
0.001	0.5	10	0.7	3588
0.001	0.5	10	0.75	5254
0.001	0.5	10	0.8	8326
0.001	0.5	10	0.85	15198
0.001	0.5	10	0.9	34577
0.001	0.5	10	0.95	140592
0.001	0.5	10	1	1000001
0.01	0.01	1.1	0	480960
0.01	0.01	1.1	0.05	529392
0.01	0.01	1.1	0.1	590268
0.01	0.01	1.1	0.15	656244
0.01	0.01	1.1	0.2	734375
0.01	0.01	1.1	0.25	841674
0.01	0.01	1.1	0.3	963232
0.01	0.01	1.1	0.35	1000001
0.01	0.01	1.1	0.4	1000001
0.01	0.01	1.1	0.45	1000001
0.01	0.01	1.1	0.5	1000001
0.01	0.01	1.1	0.55	1000001
0.01	0.01	1.1	0.6	1000001
0.01	0.01	1.1	0.65	1000001
0.01	0.01	1.1	0.7	1000001
0.01	0.01	1.1	0.75	1000001
0.01	0.01	1.1	0.8	1000001
0.01	0.01	1.1	0.85	1000001
0.01	0.01	1.1	0.9	1000001
0.01	0.01	1.1	0.95	1000001
0.01	0.01	1.1	1	1000001
0.01	0.01	1.2	0	125874
0.01	0.01	1.2	0.05	138556
0.01	0.01	1.2	0.1	154032
0.01	0.01	1.2	0.15	170768
0.01	0.01	1.2	0.2	192608
0.01	0.01	1.2	0.25	219130
0.01	0.01	1.2	0.3	250126
0.01	0.01	1.2	0.35	288256
0.01	0.01	1.2	0.4	336496
0.01	0.01	1.2	0.45	400636
0.01	0.01	1.2	0.5	484378
0.01	0.01	1.2	0.55	594036
0.01	0.01	1.2	0.6	743103
0.01	0.01	1.2	0.65	967450
0.01	0.01	1.2	0.7	1000001
0.01	0.01	1.2	0.75	1000001
0.01	0.01	1.2	0.8	1000001
0.01	0.01	1.2	0.85	1000001
0.01	0.01	1.2	0.9	1000001
0.01	0.01	1.2	0.95	1000001
0.01	0.01	1.2	1	1000001
0.01	0.01	1.3	0	58104
0.01	0.01	1.3	0.05	63935
0.01	0.01	1.3	0.1	70741
0.01	0.01	1.3	0.15	78980
0.01	0.01	1.3	0.2	89846
0.01	0.01	1.3	0.25	101320
0.01	0.01	1.3	0.3	114992
0.01	0.01	1.3	0.35	131834
0.01	0.01	1.3	0.4	154164
0.01	0.01	1.3	0.45	182146
0.01	0.01	1.3	0.5	219862
0.01	0.01	1.3	0.55	268378
0.01	0.01	1.3	0.6	338182
0.01	0.01	1.3	0.65	437836
0.01	0.01	1.3	0.7	594424
0.01	0.01	1.3	0.75	848098
0.01	0.01	1.3	0.8	1000001
0.01	0.01	1.3	0.85	1000001
0.01	0.01	1.3	0.9	1000001
0.01	0.01	1.3	0.95	1000001
0.01	0.01	1.3	1	1000001
0.01	0.01	1.5	0	22950
0.01	0.01	1.5	0.05	25034
0.01	0.01	1.5	0.1	27758
0.01	0.01	1.5	0.15	30776
0.01	0.01	1.5	0.2	34241
0.01	0.01	1.5	0.25	38558
0.01	0.01	1.5	0.3	43808
0.01	0.01	1.5	0.35	50346
0.01	0.01	1.5	0.4	58678
0.01	0.01	1.5	0.45	69346
0.01	0.01	1.5	0.5	82948
0.01	0.01	1.5	0.55	100570
0.01	0.01	1.5	0.6	125917
0.01	0.01	1.5	0.65	164126
0.01	0.01	1.5	0.7	220432
0.01	0.01	1.5	0.75	313754
0.01	0.01	1.5	0.8	483482
0.01	0.01	1.5	0.85	849091
0.01	0.01	1.5	0.9	1000001
0.01	0.01	1.5	0.95	1000001
0.01	0.01	1.5	1	1000001
0.01	0.01	2	0	6842
0.01	0.01	2	0.05	7480
0.01	0.01	2	0.1	8216
0.01	0.01	2	0.15	8973
0.01	0.01	2	0.2	10072
0.01	0.01	2	0.25	11232
0.01	0.01	2	0.3	12702
0.01	0.01	2	0.35	14435
0.01	0.01	2	0.4	16662
0.01	0.01	2	0.45	19420
0.01	0.01	2	0.5	23108
0.01	0.01	2	0.55	27938
0.01	0.01	2	0.6	34630
0.01	0.01	2	0.65	44617
0.01	0.01	2	0.7	59306
0.01	0.01	2	0.75	84004
0.01	0.01	2	0.8	128704
0.01	0.01	2	0.85	222646
0.01	0.01	2	0.9	490143
0.01	0.01	2	0.95	1000001
0.01	0.01	2	1	1000001
0.01	0.01	5	0	858
0.01	0.01	5	0.05	922
0.01	0.01	5	0.1	996
0.01	0.01	5	0.15	1086
0.01	0.01	5	0.2	1172
0.01	0.01	5	0.25	1300
0.01	0.01	5	0.3	1428
0.01	0.01	5	0.35	1604
0.01	0.01	5	0.4	1814
0.01	0.01	5	0.45	2052
0.01	0.01	5	0.5	2396
0.01	0.01	5	0.55	2826
0.01	0.01	5	0.6	3394
0.01	0.01	5	0.65	4206
0.01	0.01	5	0.7	5462
0.01	0.01	5	0.75	7388
0.01	0.01	5	0.8	10802
0.01	0.01	5	0.85	17990
0.01	0.01	5	0.9	37774
0.01	0.01	5	0.95	140266
0.01	0.01	5	1	1000001
0.01	0.01	10	0	320
0.01	0.01	10	0.05	340
0.01	0.01	10	0.1	364
0.01	0.01	10	0.15	390
0.01	0.01	10	0.2	426
0.01	0.01	10	0.25	464
0.01	0.01	10	0.3	512
0.01	0.01	10	0.35	560
0.01	0.01	10	0.4	628
0.01	0.01	10	0.45	706
0.01	0.01	10	0.5	804
0.01	0.01	10	0.55	936
0.01	0.01	10	0.6	1110
0.01	0.01	10	0.65	1340
0.01	0.01	10	0.7	1672
0.01	0.01	10	0.75	2226
0.01	0.01	10	0.8	3154
0.01	0.01	10	0.85	5006
0.01	0.01	10	0.9	9984
0.01	0.01	10	0.95	34558
0.01	0.01	10	1	1000001
0.01	0.05	1.1	0	106444
0.01	0.05	1.1	0.05	118100
0.01	0.05	1.1	0.1	130860
0.01	0.05	1.1	0.15	148442
0.01	0.05	1.1	0.2	165040
0.01	0.05	1.1	0.25	187437
0.01	0.05	1.1	0.3	216862
0.01	0.05	1.1	0.35	249297
0.01	0.05	1.1	0.4	291916
0.01	0.05	1.1	0.45	345684
0.01	0.05	1.1	0.5	419628
0.01	0.05	1.1	0.55	515014
0.01	0.05	1.1	0.6	652298
0.01	0.05	1.1	0.65	858400
0.01	0.05	1.1	0.7	1000001
0.01	0.05	1.1	0.75	1000001
0.01	0.05	1.1	0.8	1000001
0.01	0.05	1.1	0.85	1000001
0.01	0.05	1.1	0.9	1000001
0.01	0.05	1.1	0.95	1000001
0.01	0.05	1.1	1	1000001
0.01	0.05	1.2	0	28190
0.01	0.05	1.2	0.05	31110
0.01	0.05	1.2	0.1	34792
0.01	0.05	1.2	0.15	38543
0.01	0.05	1.2	0.2	43328
0.01	0.05	1.2	0.25	49186
0.01	0.05	1.2	0.3	56430
0.01	0.05	1.2	0.35	65676
0.01	0.05	1.2	0.4	76210
0.01	0.05	1.2	0.45	90822
0.01	0.05	1.2	0.5	108536
0.01	0.05	1.2	0.55	134768
0.01	0.05	1.2	0.6	170200
0.01	0.05	1.2	0.65	220238
0.01	0.05	1.2	0.7	298288
0.01	0.05	1.2	0.75	429934
0.01	0.05	1.2	0.8	663262
0.01	0.05	1.2	0.85	1000001
0.01	0.05	1.2	0.9	1000001
0.01	0.05	1.2	0.95	1000001
0.01	0.05	1.2	1	1000001
0.01	0.05	1.3	0	13296
0.01	0.05	1.3	0.05	14550
0.01	0.05	1.3	0.1	16164
0.01	0.05	1.3	0.15	17996
0.01	0.05	1.3	0.2	20222
0.01	0.05	1.3	0.25	22966
0.01	0.05	1.3	0.3	26246
0.01	0.05	1.3	0.35	30160
0.01	0.05	1.3	0.4	35202
0.01	0.05	1.3	0.45	41754
0.01	0.05	1.3	0.5	50476
0.01	0.05	1.3	0.55	61461
0.01	0.05	1.3	0.6	77542
0.01	0.05	1.3	0.65	100594
0.01	0.05	1.3	0.7	135732
0.01	0.05	1.3	0.75	196422
0.01	0.05	1.3	0.8	302490
0.01	0.05	1.3	0.85	539096
0.01	0.05	1.3	0.9	1000001
0.01	0.05	1.3	0.95	1000001
0.01	0.05	1.3	1	1000001
0.01	0.05	1.5	0	5256
0.01	0.05	1.5	0.05	5784
0.01	0.05	1.5	0.1	6366
0.01	0.05	1.5	0.15	7072
0.01	0.05	1.5	0.2	7902
0.01	0.05	1.5	0.25	9036
0.01	0.05	1.5	0.3	10224
0.01	0.05	1.5	0.35	11742
0.01	0.05	1.5	0.4	13714
0.01	0.05	1.5	0.45	16238
0.01	0.05	1.5	0.5	19414
0.01	0.05	1.5	0.55	23740
0.01	0.05	1.5	0.6	29704
0.01	0.05	1.5	0.65	38502
0.01	0.05	1.5	0.7	51696
0.01	0.05	1.5	0.75	74358
0.01	0.05	1.5	0.8	114700
0.01	0.05	1.5	0.85	202576
0.01	0.05	1.5	0.9	451042
0.01	0.05	1.5	0.95	1000001
0.01	0.05	1.5	1	1000001
0.01	0.05	2	0	1624
0.01	0.05	2	0.05	1771
0.01	0.05	2	0.1	1956
0.01	0.05	2	0.15	2162
0.01	0.05	2	0.2	2411
0.01	0.05	2	0.25	2706
0.01	0.05	2	0.3	3052
0.01	0.05	2	0.35	3526
0.01	0.05	2	0.4	4052
0.01	0.05	2	0.45	4760
0.01	0.05	2	0.5	5674
0.01	0.05	2	0.55	6897
0.01	0.05	2	0.6	8672
0.01	0.05	2	0.65	11032
0.01	0.05	2	0.7	14886
0.01	0.05	2	0.75	20996
0.01	0.05	2	0.8	32228
0.01	0.05	2	0.85	56500
0.01	0.05	2	0.9	125038
0.01	0.05	2	0.95	494202
0.01	0.05	2	1	1000001
0.01	0.05	5	0	236
0.01	0.05	5	0.05	250
0.01	0.05	5	0.1	274
0.01	0.05	5	0.15	302
0.01	0.05	5	0.2	330
0.01	0.05	5	0.25	368
0.01	0.05	5	0.3	412
0.01	0.05	5	0.35	468
0.01	0.05	5	0.4	534
0.01	0.05	5	0.45	610
0.01	0.05	5	0.5	722
0.01	0.05	5	0.55	860
0.01	0.05	5	0.6	1054
0.01	0.05	5	0.65	1326
0.01	0.05	5	0.7	1758
0.01	0.05	5	0.75	2444
0.01	0.05	5	0.8	3601
0.01	0.05	5	0.85	6135
0.01	0.05	5	0.9	13176
0.01	0.05	5	0.95	50318
0.01	0.05	5	1	1000001
0.01	0.05	10	0	102
0.01	0.05	10	0.05	112
0.01	0.05	10	0.1	120
0.01	0.05	10	0.15	132
0.01	0.05	10	0.2	146
0.01	0.05	10	0.25	160
0.01	0.05	10	0.3	178
0.01	0.05	10	0.35	198
0.01	0.05	10	0.4	226
0.01	0.05	10	0.45	262
0.01	0.05	10	0.5	304
0.01	0.05	10	0.55	362
0.01	0.05	10	0.6	440
0.01	0.05	10	0.65	548
0.01	0.05	10	0.7	706
0.01	0.05	10	0.75	964
0.01	0.05	10	0.8	1428
0.01	0.05	10	0.85	2378
0.01	0.05	10	0.9	5008
0.01	0.05	10	0.95	18370
0.01	0.05	10	1	1000001
0.01	0.1	1.1	0	61520
0.01	0.1	1.1	0.05	68088
0.01	0.1	1.1	0.1	76132
0.01	0.1	1.1	0.15	84714
0.01	0.1	1.1	0.2	95216
0.01	0.1	1.1	0.25	108726
0.01	0.1	1.1	0.3	125128
0.01	0.1	1.1	0.35	144738
0.01	0.1	1.1	0.4	169994
0.01	0.1	1.1	0.45	201152
0.01	0.1	1.1	0.5	243430
0.01	0.1	1.1	0.55	298706
0.01	0.1	1.1	0.6	376954
0.01	0.1	1.1	0.65	496344
0.01	0.1	1.1	0.7	672264
0.01	0.1	1.1	0.75	970706
0.01	0.1	1.1	0.8	1000001
0.01	0.1	1.1	0.85	1000001
0.01	0.1	1.1	0.9	1000001
0.01	0.1	1.1	0.95	1000001
0.01	0.1	1.1	1	1000001
0.01	0.1	1.2	0	16449
0.01	0.1	1.2	0.05	18216
0.01	0.1	1.2	0.1	20156
0.01	0.1	1.2	0.15	22608
0.01	0.1	1.2	0.2	25418
0.01	0.1	1.2	0.25	28932
0.01	0.1	1.2	0.3	32940
0.01	0.1	1.2	0.35	38214
0.01	0.1	1.2	0.4	44740
0.01	0.1	1.2	0.45	53044
0.01	0.1	1.2	0.5	63828
0.01	0.1	1.2	0.55	78674
0.01	0.1	1.2	0.6	99788
0.01	0.1	1.2	0.65	128416
0.01	0.1	1.2	0.7	175826
0.01	0.1	1.2	0.75	252228
0.01	0.1	1.2	0.8	391870
0.01	0.1	1.2	0.85	695156
0.01	0.1	1.2	0.9	1000001
0.01	0.1	1.2	0.95	1000001
0.01	0.1	1.2	1	1000001
0.01	0.1	1.3	0	7770
0.01	0.1	1.3	0.05	8560
0.01	0.1	1.3	0.1	9492
0.01	0.1	1.3	0.15	10596
0.01	0.1	1.3	0.2	11888
0.01	0.1	1.3	0.25	13528
0.01	0.1	1.3	0.3	15564
0.01	0.1	1.3	0.35	17836
0.01	0.1	1.3	0.4	20954
0.01	0.1	1.3	0.45	24904
0.01	0.1	1.3	0.5	29852
0.01	0.1	1.3	0.55	36574
0.01	0.1	1.3	0.6	46236
0.01	0.1	1.3	0.65	60058
0.01	0.1	1.3	0.7	81690
0.01	0.1	1.3	0.75	117236
0.01	0.1	1.3	0.8	181670
0.01	0.1	1.3	0.85	324222
0.01	0.1	1.3	0.9	717756
0.01	0.1	1.3	0.95	1000001
0.01	0.1	1.3	1	1000001
0.01	0.1	1.5	0	3120
0.01	0.1	1.5	0.05	3440
0.01	0.1	1.5	0.1	3832
0.01	0.1	1.5	0.15	4240
0.01	0.1	1.5	0.2	4788
0.01	0.1	1.5	0.25	5424
0.01	0.1	1.5	0.3	6135
0.01	0.1	1.5	0.35	7142
0.01	0.1	1.5	0.4	8308
0.01	0.1	1.5	0.45	9890
0.01	0.1	1.5	0.5	11834
0.01	0.1	1.5	0.55	14498
0.01	0.1	1.5	0.6	18200
0.01	0.1	1.5	0.65	23714
0.01	0.1	1.5	0.7	32040
0.01	0.1	1.5	0.75	45794
0.01	0.1	1.5	0.8	71330
0.01	0.1	1.5	0.85	125298
0.01	0.1	1.5	0.9	280420
0.01	0.1	1.5	0.95	1000001
0.01	0.1	1.5	1	1000001
0.01	0.1	2	0	1000
0.01	0.1	2	0.05	1098
0.01	0.1	2	0.1	1206
0.01	0.1	2	0.15	1344
0.01	0.1	2	0.2	1514
0.01	0.1	2	0.25	1712
0.01	0.1	2	0.3	1938
0.01	0.1	2	0.35	2226
0.01	0.1	2	0.4	2584
0.01	0.1	2	0.45	3050
0.01	0.1	2	0.5	3648
0.01	0.1	2	0.55	4442
0.01	0.1	2	0.6	5570
0.01	0.1	2	0.65	7220
0.01	0.1	2	0.7	9734
0.01	0.1	2	0.75	13918
0.01	0.1	2	0.8	21301
0.01	0.1	2	0.85	37414
0.01	0.1	2	0.9	83590
0.01	0.1	2	0.95	328882
0.01	0.1	2	1	1000001
0.01	0.1	5	0	162
0.01	0.1	5	0.05	178
0.01	0.1	5	0.1	198
0.01	0.1	5	0.15	216
0.01	0.1	5	0.2	242
0.01	0.1	5	0.25	272
0.01	0.1	5	0.3	306
0.01	0.1	5	0.35	352
0.01	0.1	5	0.4	406
0.01	0.1	5	0.45	476
0.01	0.1	5	0.5	564
0.01	0.1	5	0.55	690
0.01	0.1	5	0.6	850
0.01	0.1	5	0.65	1086
0.01	0.1	5	0.7	1442
0.01	0.1	5	0.75	2026
0.01	0.1	5	0.8	3102
0.01	0.1	5	0.85	5358
0.01	0.1	5	0.9	11706
0.01	0.1	5	0.95	45552
0.01	0.1	5	1	1000001
0.01	0.1	10	0	80
0.01	0.1	10	0.05	88
0.01	0.1	10	0.1	98
0.01	0.1	10	0.15	108
0.01	0.1	10	0.2	122
0.01	0.1	10	0.25	136
0.01	0.1	10	0.3	154
0.01	0.1	10	0.35	176
0.01	0.1	10	0.4	204
0.01	0.1	10	0.45	234
0.01	0.1	10	0.5	277
0.01	0.1	10	0.55	337
0.01	0.1	10	0.6	414
0.01	0.1	10	0.65	528
0.01	0.1	10	0.7	706
0.01	0.1	10	0.75	986
0.01	0.1	10	0.8	1502
0.01	0.1	10	0.85	2564
0.01	0.1	10	0.9	5578
0.01	0.1	10	0.95	21374
0.01	0.1	10	1	1000001
0.01	0.2	1.1	0	42086
0.01	0.2	1.1	0.05	45898
0.01	0.2	1.1	0.1	51764
0.01	0.2	1.1	0.15	57722
0.01	0.2	1.1	0.2	65247
0.01	0.2	1.1	0.25	74282
0.01	0.2	1.1	0.3	85270
0.01	0.2	1.1	0.35	99254
0.01	0.2	1.1	0.4	115920
0.01	0.2	1.1	0.45	137768
0.01	0.2	1.1	0.5	166496
0.01	0.2	1.1	0.55	206300
0.01	0.2	1.1	0.6	260988
0.01	0.2	1.1	0.65	339186
0.01	0.2	1.1	0.7	460783
0.01	0.2	1.1	0.75	664768
0.01	0.2	1.1	0.8	1000001
0.01	0.2	1.1	0.85	1000001
0.01	0.2	1.1	0.9	1000001
0.01	0.2	1.1	0.95	1000001
0.01	0.2	1.1	1	1000001
0.01	0.2	1.2	0	11306
0.01	0.2	1.2	0.05	12544
0.01	0.2	1.2	0.1	14008
0.01	0.2	1.2	0.15	15752
0.01	0.2	1.2	0.2	17650
0.01	0.2	1.2	0.25	20052
0.01	0.2	1.2	0.3	22826
0.01	0.2	1.2	0.35	26626
0.01	0.2	1.2	0.4	31062
0.01	0.2	1.2	0.45	37250
0.01	0.2	1.2	0.5	44652
0.01	0.2	1.2	0.55	55670
0.01	0.2	1.2	0.6	69332
0.01	0.2	1.2	0.65	91064
0.01	0.2	1.2	0.7	124110
0.01	0.2	1.2	0.75	177242
0.01	0.2	1.2	0.8	278668
0.01	0.2	1.2	0.85	492160
0.01	0.2	1.2	0.9	1000001
0.01	0.2	1.2	0.95	1000001
0.01	0.2	1.2	1	1000001
0.01	0.2	1.3	0	5444
0.01	0.2	1.3	0.05	5982
0.01	0.2	1.3	0.1	6676
0.01	0.2	1.3	0.15	7488
0.01	0.2	1.3	0.2	8472
0.01	0.2	1.3	0.25	9553
0.01	0.2	1.3	0.3	10955
0.01	0.2	1.3	0.35	12712
0.01	0.2	1.3	0.4	14916
0.01	0.2	1.3	0.45	17694
0.01	0.2	1.3	0.5	21486
0.01	0.2	1.3	0.55	26490
0.01	0.2	1.3	0.6	33330
0.01	0.2	1.3	0.65	43472
0.01	0.2	1.3	0.7	58836
0.01	0.2	1.3	0.75	85940
0.01	0.2	1.3	0.8	133084
0.01	0.2	1.3	0.85	235394
0.01	0.2	1.3	0.9	527527
0.01	0.2	1.3	0.95	1000001
0.01	0.2	1.3	1	1000001
0.01	0.2	1.5	0	2244
0.01	0.2	1.5	0.05	2494
0.01	0.2	1.5	0.1	2758
0.01	0.2	1.5	0.15	3110
0.01	0.2	1.5	0.2	3510
0.01	0.2	1.5	0.25	3946
0.01	0.2	1.5	0.3	4544
0.01	0.2	1.5	0.35	5260
0.01	0.2	1.5	0.4	6146
0.01	0.2	1.5	0.45	7286
0.01	0.2	1.5	0.5	8790
0.01	0.2	1.5	0.55	10840
0.01	0.2	1.5	0.6	13688
0.01	0.2	1.5	0.65	17810
0.01	0.2	1.5	0.7	24252
0.01	0.2	1.5	0.75	34720
0.01	0.2	1.5	0.8	54268
0.01	0.2	1.5	0.85	96302
0.01	0.2	1.5	0.9	214720
0.01	0.2	1.5	0.95	857788
0.01	0.2	1.5	1	1000001
0.01	0.2	2	0	758
0.01	0.2	2	0.05	838
0.01	0.2	2	0.1	930
0.01	0.2	2	0.15	1048
0.01	0.2	2	0.2	1172
0.01	0.2	2	0.25	1338
0.01	0.2	2	0.3	1527
0.01	0.2	2	0.35	1766
0.01	0.2	2	0.4	2076
0.01	0.2	2	0.45	2474
0.01	0.2	2	0.5	2962
0.01	0.2	2	0.55	3656
0.01	0.2	2	0.6	4594
0.01	0.2	2	0.65	5992
0.01	0.2	2	0.7	8150
0.01	0.2	2	0.75	11596
0.01	0.2	2	0.8	18084
0.01	0.2	2	0.85	31953
0.01	0.2	2	0.9	72152
0.01	0.2	2	0.95	286208
0.01	0.2	2	1	1000001
0.01	0.2	5	0	150
0.01	0.2	5	0.05	166
0.01	0.2	5	0.1	185
0.01	0.2	5	0.15	210
0.01	0.2	5	0.2	240
0.01	0.2	5	0.25	272
0.01	0.2	5	0.3	310
0.01	0.2	5	0.35	362
0.01	0.2	5	0.4	420
0.01	0.2	5	0.45	500
0.01	0.2	5	0.5	604
0.01	0.2	5	0.55	752
0.01	0.2	5	0.6	946
0.01	0.2	5	0.65	1214
0.01	0.2	5	0.7	1654
0.01	0.2	5	0.75	2380
0.01	0.2	5	0.8	3688
0.01	0.2	5	0.85	6524
0.01	0.2	5	0.9	14568
0.01	0.2	5	0.95	57690
0.01	0.2	5	1	1000001
0.01	0.2	10	0	86
0.01	0.2	10	0.05	96
0.01	0.2	10	0.1	108
0.01	0.2	10	0.15	122
0.01	0.2	10	0.2	136
0.01	0.2	10	0.25	160
0.01	0.2	10	0.3	180
0.01	0.2	10	0.35	210
0.01	0.2	10	0.4	248
0.01	0.2	10	0.45	292
0.01	0.2	10	0.5	362
0.01	0.2	10	0.55	442
0.01	0.2	10	0.6	558
0.01	0.2	10	0.65	728
0.01	0.2	10	0.7	992
0.01	0.2	10	0.75	1418
0.01	0.2	10	0.8	2196
0.01	0.2	10	0.85	3880
0.01	0.2	10	0.9	8637
0.01	0.2	10	0.95	34436
0.01	0.2	10	1	1000001
0.01	0.3	1.1	0	39124
0.01	0.3	1.1	0.05	43514
0.01	0.3	1.1	0.1	48768
0.01	0.3	1.1	0.15	53938
0.01	0.3	1.1	0.2	61432
0.01	0.3	1.1	0.25	69746
0.01	0.3	1.1	0.3	79956
0.01	0.3	1.1	0.35	93140
0.01	0.3	1.1	0.4	109256
0.01	0.3	1.1	0.45	129514
0.01	0.3	1.1	0.5	156126
0.01	0.3	1.1	0.55	193734
0.01	0.3	1.1	0.6	244572
0.01	0.3	1.1	0.65	319634
0.01	0.3	1.1	0.7	435546
0.01	0.3	1.1	0.75	627264
0.01	0.3	1.1	0.8	982908
0.01	0.3	1.1	0.85	1000001
0.01	0.3	1.1	0.9	1000001
0.01	0.3	1.1	0.95	1000001
0.01	0.3	1.1	1	1000001
0.01	0.3	1.2	0	10681
0.01	0.3	1.2	0.05	11958
0.01	0.3	1.2	0.1	13272
0.01	0.3	1.2	0.15	14848
0.01	0.3	1.2	0.2	16832
0.01	0.3	1.2	0.25	19180
0.01	0.3	1.2	0.3	21881
0.01	0.3	1.2	0.35	25382
0.01	0.3	1.2	0.4	29906
0.01	0.3	1.2	0.45	35608
0.01	0.3	1.2	0.5	43460
0.01	0.3	1.2	0.55	53258
0.01	0.3	1.2	0.6	67570
0.01	0.3	1.2	0.65	87918
0.01	0.3	1.2	0.7	120164
0.01	0.3	1.2	0.75	172576
0.01	0.3	1.2	0.8	268432
0.01	0.3	1.2	0.85	476318
0.01	0.3	1.2	0.9	1000001
0.01	0.3	1.2	0.95	1000001
0.01	0.3	1.2	1	1000001
0.01	0.3	1.3	0	5248
0.01	0.3	1.3	0.05	5766
0.01	0.3	1.3	0.1	6442
0.01	0.3	1.3	0.15	7228
0.01	0.3	1.3	0.2	8158
0.01	0.3	1.3	0.25	9247
0.01	0.3	1.3	0.3	10624
0.01	0.3	1.3	0.35	12394
0.01	0.3	1.3	0.4	14512
0.01	0.3	1.3	0.45	17336
0.01	0.3	1.3	0.5	20905
0.01	0.3	1.3	0.55	25932
0.01	0.3	1.3	0.6	32700
0.01	0.3	1.3	0.65	42782
0.01	0.3	1.3	0.7	58338
0.01	0.3	1.3	0.75	83886
0.01	0.3	1.3	0.8	131100
0.01	0.3	1.3	0.85	234408
0.01	0.3	1.3	0.9	525240
0.01	0.3	1.3	0.95	1000001
0.01	0.3	1.3	1	1000001
0.01	0.3	1.5	0	2206
0.01	0.3	1.5	0.05	2452
0.01	0.3	1.5	0.1	2748
0.01	0.3	1.5	0.15	3072
0.01	0.3	1.5	0.2	3456
0.01	0.3	1.5	0.25	3954
0.01	0.3	1.5	0.3	4520
0.01	0.3	1.5	0.35	5280
0.01	0.3	1.5	0.4	6176
0.01	0.3	1.5	0.45	7388
0.01	0.3	1.5	0.5	8910
0.01	0.3	1.5	0.55	10982
0.01	0.3	1.5	0.6	14040
0.01	0.3	1.5	0.65	18066
0.01	0.3	1.5	0.7	24658
0.01	0.3	1.5	0.75	35726
0.01	0.3	1.5	0.8	55770
0.01	0.3	1.5	0.85	99532
0.01	0.3	1.5	0.9	224636
0.01	0.3	1.5	0.95	895902
0.01	0.3	1.5	1	1000001
0.01	0.3	2	0	776
0.01	0.3	2	0.05	868
0.01	0.3	2	0.1	972
0.01	0.3	2	0.15	1088
0.01	0.3	2	0.2	1236
0.01	0.3	2	0.25	1404
0.01	0.3	2	0.3	1618
0.01	0.3	2	0.35	1878
0.01	0.3	2	0.4	2206
0.01	0.3	2	0.45	2625
0.01	0.3	2	0.5	3205
0.01	0.3	2	0.55	3956
0.01	0.3	2	0.6	5016
0.01	0.3	2	0.65	6546
0.01	0.3	2	0.7	8974
0.01	0.3	2	0.75	12810
0.01	0.3	2	0.8	20326
0.01	0.3	2	0.85	35944
0.01	0.3	2	0.9	80902
0.01	0.3	2	0.95	324372
0.01	0.3	2	1	1000001
0.01	0.3	5	0	176
0.01	0.3	5	0.05	196
0.01	0.3	5	0.1	222
0.01	0.3	5	0.15	254
0.01	0.3	5	0.2	290
0.01	0.3	5	0.25	330
0.01	0.3	5	0.3	386
0.01	0.3	5	0.35	454
0.01	0.3	5	0.4	534
0.01	0.3	5	0.45	644
0.01	0.3	5	0.5	780
0.01	0.3	5	0.55	978
0.01	0.3	5	0.6	1240
0.01	0.3	5	0.65	1619
0.01	0.3	5	0.7	2226
0.01	0.3	5	0.75	3236
0.01	0.3	5	0.8	5074
0.01	0.3	5	0.85	9072
0.01	0.3	5	0.9	20264
0.01	0.3	5	0.95	81760
0.01	0.3	5	1	1000001
0.01	0.3	10	0	106
0.01	0.3	10	0.05	122
0.01	0.3	10	0.1	138
0.01	0.3	10	0.15	156
0.01	0.3	10	0.2	182
0.01	0.3	10	0.25	210
0.01	0.3	10	0.3	246
0.01	0.3	10	0.35	292
0.01	0.3	10	0.4	346
0.01	0.3	10	0.45	414
0.01	0.3	10	0.5	508
0.01	0.3	10	0.55	628
0.01	0.3	10	0.6	814
0.01	0.3	10	0.65	1074
0.01	0.3	10	0.7	1466
0.01	0.3	10	0.75	2142
0.01	0.3	10	0.8	3360
0.01	0.3	10	0.85	5990
0.01	0.3	10	0.9	13642
0.01	0.3	10	0.95	54750
0.01	0.3	10	1	1000001
0.01	0.4	1.1	0	43031
0.01	0.4	1.1	0.05	47364
0.01	0.4	1.1	0.1	53150
0.01	0.4	1.1	0.15	59656
0.01	0.4	1.1	0.2	67616
0.01	0.4	1.1	0.25	76940
0.01	0.4	1.1	0.3	88104
0.01	0.4	1.1	0.35	102972
0.01	0.4	1.1	0.4	119750
0.01	0.4	1.1	0.45	143204
0.01	0.4	1.1	0.5	173430
0.01	0.4	1.1	0.55	215004
0.01	0.4	1.1	0.6	270996
0.01	0.4	1.1	0.65	354454
0.01	0.4	1.1	0.7	480224
0.01	0.4	1.1	0.75	693358
0.01	0.4	1.1	0.8	1000001
0.01	0.4	1.1	0.85	1000001
0.01	0.4	1.1	0.9	1000001
0.01	0.4	1.1	0.95	1000001
0.01	0.4	1.1	1	1000001
0.01	0.4	1.2	0	11920
0.01	0.4	1.2	0.05	13160
0.01	0.4	1.2	0.1	14794
0.01	0.4	1.2	0.15	16586
0.01	0.4	1.2	0.2	18876
0.01	0.4	1.2	0.25	21418
0.01	0.4	1.2	0.3	24588
0.01	0.4	1.2	0.35	28374
0.01	0.4	1.2	0.4	33446
0.01	0.4	1.2	0.45	40036
0.01	0.4	1.2	0.5	48294
0.01	0.4	1.2	0.55	60068
0.01	0.4	1.2	0.6	75796
0.01	0.4	1.2	0.65	99528
0.01	0.4	1.2	0.7	135988
0.01	0.4	1.2	0.75	196780
0.01	0.4	1.2	0.8	305416
0.01	0.4	1.2	0.85	546908
0.01	0.4	1.2	0.9	1000001
0.01	0.4	1.2	0.95	1000001
0.01	0.4	1.2	1	1000001
0.01	0.4	1.3	0	5876
0.01	0.4	1.3	0.05	6501
0.01	0.4	1.3	0.1	7232
0.01	0.4	1.3	0.15	8150
0.01	0.4	1.3	0.2	9246
0.01	0.4	1.3	0.25	10467
0.01	0.4	1.3	0.3	12128
0.01	0.4	1.3	0.35	14078
0.01	0.4	1.3	0.4	16536
0.01	0.4	1.3	0.45	19531
0.01	0.4	1.3	0.5	23864
0.01	0.4	1.3	0.55	29538
0.01	0.4	1.3	0.6	37415
0.01	0.4	1.3	0.65	49164
0.01	0.4	1.3	0.7	67088
0.01	0.4	1.3	0.75	95704
0.01	0.4	1.3	0.8	151214
0.01	0.4	1.3	0.85	268646
0.01	0.4	1.3	0.9	604736
0.01	0.4	1.3	0.95	1000001
0.01	0.4	1.3	1	1000001
0.01	0.4	1.5	0	2518
0.01	0.4	1.5	0.05	2802
0.01	0.4	1.5	0.1	3148
0.01	0.4	1.5	0.15	3542
0.01	0.4	1.5	0.2	4002
0.01	0.4	1.5	0.25	4580
0.01	0.4	1.5	0.3	5250
0.01	0.4	1.5	0.35	6116
0.01	0.4	1.5	0.4	7206
0.01	0.4	1.5	0.45	8600
0.01	0.4	1.5	0.5	10406
0.01	0.4	1.5	0.55	12940
0.01	0.4	1.5	0.6	16378
0.01	0.4	1.5	0.65	21530
0.01	0.4	1.5	0.7	29542
0.01	0.4	1.5	0.75	42264
0.01	0.4	1.5	0.8	66778
0.01	0.4	1.5	0.85	118332
0.01	0.4	1.5	0.9	266720
0.01	0.4	1.5	0.95	1000001
0.01	0.4	1.5	1	1000001
0.01	0.4	2	0	924
0.01	0.4	2	0.05	1032
0.01	0.4	2	0.1	1150
0.01	0.4	2	0.15	1304
0.01	0.4	2	0.2	1476
0.01	0.4	2	0.25	1696
0.01	0.4	2	0.3	1964
0.01	0.4	2	0.35	2292
0.01	0.4	2	0.4	2686
0.01	0.4	2	0.45	3238
0.01	0.4	2	0.5	3934
0.01	0.4	2	0.55	4924
0.01	0.4	2	0.6	6206
0.01	0.4	2	0.65	8198
0.01	0.4	2	0.7	11198
0.01	0.4	2	0.75	16160
0.01	0.4	2	0.8	25636
0.01	0.4	2	0.85	45610
0.01	0.4	2	0.9	102872
0.01	0.4	2	0.95	412090
0.01	0.4	2	1	1000001
0.01	0.4	5	0	230
0.01	0.4	5	0.05	258
0.01	0.4	5	0.1	292
0.01	0.4	5	0.15	334
0.01	0.4	5	0.2	388
0.01	0.4	5	0.25	448
0.01	0.4	5	0.3	524
0.01	0.4	5	0.35	618
0.01	0.4	5	0.4	736
0.01	0.4	5	0.45	884
0.01	0.4	5	0.5	1102
0.01	0.4	5	0.55	1356
0.01	0.4	5	0.6	1741
0.01	0.4	5	0.65	2312
0.01	0.4	5	0.7	3214
0.01	0.4	5	0.75	4656
0.01	0.4	5	0.8	7320
0.01	0.4	5	0.85	13184
0.01	0.4	5	0.9	30056
0.01	0.4	5	0.95	121174
0.01	0.4	5	1	1000001
0.01	0.4	10	0	146
0.01	0.4	10	0.05	166
0.01	0.4	10	0.1	192
0.01	0.4	10	0.15	222
0.01	0.4	10	0.2	256
0.01	0.4	10	0.25	298
0.01	0.4	10	0.3	354
0.01	0.4	10	0.35	418
0.01	0.4	10	0.4	502
0.01	0.4	10	0.45	612
0.01	0.4	10	0.5	760
0.01	0.4	10	0.55	954
0.01	0.4	10	0.6	1224
0.01	0.4	10	0.65	1619
0.01	0.4	10	0.7	2232
0.01	0.4	10	0.75	3284
0.01	0.4	10	0.8	5186
0.01	0.4	10	0.85	9432
0.01	0.4	10	0.9	21454
0.01	0.4	10	0.95	86526
0.01	0.4	10	1	1000001
0.01	0.5	1.1	0	53728
0.01	0.5	1.1	0.05	59362
0.01	0.5	1.1	0.1	65857
0.01	0.5	1.1	0.15	74127
0.01	0.5	1.1	0.2	83492
0.01	0.5	1.1	0.25	95874
0.01	0.5	1.1	0.3	109730
0.01	0.5	1.1	0.35	128440
0.01	0.5	1.1	0.4	150880
0.01	0.5	1.1	0.45	177840
0.01	0.5	1.1	0.5	215328
0.01	0.5	1.1	0.55	265614
0.01	0.5	1.1	0.6	338338
0.01	0.5	1.1	0.65	444342
0.01	0.5	1.1	0.7	604424
0.01	0.5	1.1	0.75	872866
0.01	0.5	1.1	0.8	1000001
0.01	0.5	1.1	0.85	1000001
0.01	0.5	1.1	0.9	1000001
0.01	0.5	1.1	0.95	1000001
0.01	0.5	1.1	1	1000001
0.01	0.5	1.2	0	14958
0.01	0.5	1.2	0.05	16548
0.01	0.5	1.2	0.1	18520
0.01	0.5	1.2	0.15	21000
0.01	0.5	1.2	0.2	23692
0.01	0.5	1.2	0.25	26932
0.01	0.5	1.2	0.3	30998
0.01	0.5	1.2	0.35	36042
0.01	0.5	1.2	0.4	42606
0.01	0.5	1.2	0.45	50626
0.01	0.5	1.2	0.5	61388
0.01	0.5	1.2	0.55	75804
0.01	0.5	1.2	0.6	96298
0.01	0.5	1.2	0.65	126470
0.01	0.5	1.2	0.7	171888
0.01	0.5	1.2	0.75	247912
0.01	0.5	1.2	0.8	386442
0.01	0.5	1.2	0.85	693886
0.01	0.5	1.2	0.9	1000001
0.01	0.5	1.2	0.95	1000001
0.01	0.5	1.2	1	1000001
0.01	0.5	1.3	0	7380
0.01	0.5	1.3	0.05	8234
0.01	0.5	1.3	0.1	9192
0.01	0.5	1.3	0.15	10308
0.01	0.5	1.3	0.2	11752
0.01	0.5	1.3	0.25	13376
0.01	0.5	1.3	0.3	15319
0.01	0.5	1.3	0.35	17883
0.01	0.5	1.3	0.4	21148
0.01	0.5	1.3	0.45	25402
0.01	0.5	1.3	0.5	30576
0.01	0.5	1.3	0.55	38030
0.01	0.5	1.3	0.6	47852
0.01	0.5	1.3	0.65	63100
0.01	0.5	1.3	0.7	86550
0.01	0.5	1.3	0.75	124566
0.01	0.5	1.3	0.8	194334
0.01	0.5	1.3	0.85	350588
0.01	0.5	1.3	0.9	789554
0.01	0.5	1.3	0.95	1000001
0.01	0.5	1.3	1	1000001
0.01	0.5	1.5	0	3246
0.01	0.5	1.5	0.05	3602
0.01	0.5	1.5	0.1	4052
0.01	0.5	1.5	0.15	4574
0.01	0.5	1.5	0.2	5176
0.01	0.5	1.5	0.25	5952
0.01	0.5	1.5	0.3	6832
0.01	0.5	1.5	0.35	7984
0.01	0.5	1.5	0.4	9412
0.01	0.5	1.5	0.45	11256
0.01	0.5	1.5	0.5	13646
0.01	0.5	1.5	0.55	16924
0.01	0.5	1.5	0.6	21588
0.01	0.5	1.5	0.65	28198
0.01	0.5	1.5	0.7	38570
0.01	0.5	1.5	0.75	56086
0.01	0.5	1.5	0.8	88510
0.01	0.5	1.5	0.85	157188
0.01	0.5	1.5	0.9	355041
0.01	0.5	1.5	0.95	1000001
0.01	0.5	1.5	1	1000001
0.01	0.5	2	0	1218
0.01	0.5	2	0.05	1360
0.01	0.5	2	0.1	1536
0.01	0.5	2	0.15	1734
[truncated: 2,117 more rows]

## Sheet: multiplicative model
Population Prevalence	MAF	Relative Risk	β	Minimum Sample Size
0.001	0.01	1.1	0	482480
0.001	0.01	1.1	0.05	532074
0.001	0.01	1.1	0.1	593784
0.001	0.01	1.1	0.15	661440
0.001	0.01	1.1	0.2	743732
0.001	0.01	1.1	0.25	845252
0.001	0.01	1.1	0.3	960920
0.001	0.01	1.1	0.35	1000001
0.001	0.01	1.1	0.4	1000001
0.001	0.01	1.1	0.45	1000001
0.001	0.01	1.1	0.5	1000001
0.001	0.01	1.1	0.55	1000001
0.001	0.01	1.1	0.6	1000001
0.001	0.01	1.1	0.65	1000001
0.001	0.01	1.1	0.7	1000001
0.001	0.01	1.1	0.75	1000001
0.001	0.01	1.1	0.8	1000001
0.001	0.01	1.1	0.85	1000001
0.001	0.01	1.1	0.9	1000001
0.001	0.01	1.1	0.95	1000001
0.001	0.01	1.1	1	1000001
0.001	0.01	1.2	0	126292
0.001	0.01	1.2	0.05	138974
0.001	0.01	1.2	0.1	153822
0.001	0.01	1.2	0.15	170642
0.001	0.01	1.2	0.2	193178
0.001	0.01	1.2	0.25	218692
0.001	0.01	1.2	0.3	249982
0.001	0.01	1.2	0.35	288458
0.001	0.01	1.2	0.4	338872
0.001	0.01	1.2	0.45	397414
0.001	0.01	1.2	0.5	480944
0.001	0.01	1.2	0.55	591318
0.001	0.01	1.2	0.6	750004
0.001	0.01	1.2	0.65	972684
0.001	0.01	1.2	0.7	1000001
0.001	0.01	1.2	0.75	1000001
0.001	0.01	1.2	0.8	1000001
0.001	0.01	1.2	0.85	1000001
0.001	0.01	1.2	0.9	1000001
0.001	0.01	1.2	0.95	1000001
0.001	0.01	1.2	1	1000001
0.001	0.01	1.3	0	58334
0.001	0.01	1.3	0.05	64149
0.001	0.01	1.3	0.1	71162
0.001	0.01	1.3	0.15	79444
0.001	0.01	1.3	0.2	89068
0.001	0.01	1.3	0.25	101570
0.001	0.01	1.3	0.3	115258
0.001	0.01	1.3	0.35	131592
0.001	0.01	1.3	0.4	153244
0.001	0.01	1.3	0.45	182532
0.001	0.01	1.3	0.5	218618
0.001	0.01	1.3	0.55	268334
0.001	0.01	1.3	0.6	335937
0.001	0.01	1.3	0.65	434570
0.001	0.01	1.3	0.7	590301
0.001	0.01	1.3	0.75	848603
0.001	0.01	1.3	0.8	1000001
0.001	0.01	1.3	0.85	1000001
0.001	0.01	1.3	0.9	1000001
0.001	0.01	1.3	0.95	1000001
0.001	0.01	1.3	1	1000001
0.001	0.01	1.5	0	22844
0.001	0.01	1.5	0.05	25050
0.001	0.01	1.5	0.1	27584
0.001	0.01	1.5	0.15	30684
0.001	0.01	1.5	0.2	34286
0.001	0.01	1.5	0.25	38757
0.001	0.01	1.5	0.3	44020
0.001	0.01	1.5	0.35	50814
0.001	0.01	1.5	0.4	58628
0.001	0.01	1.5	0.45	69282
0.001	0.01	1.5	0.5	82728
0.001	0.01	1.5	0.55	101132
0.001	0.01	1.5	0.6	125795
0.001	0.01	1.5	0.65	163056
0.001	0.01	1.5	0.7	218488
0.001	0.01	1.5	0.75	313398
0.001	0.01	1.5	0.8	485644
0.001	0.01	1.5	0.85	850422
0.001	0.01	1.5	0.9	1000001
0.001	0.01	1.5	0.95	1000001
0.001	0.01	1.5	1	1000001
0.001	0.01	2	0	6870
0.001	0.01	2	0.05	7477
0.001	0.01	2	0.1	8220
0.001	0.01	2	0.15	9074
0.001	0.01	2	0.2	10024
0.001	0.01	2	0.25	11236
0.001	0.01	2	0.3	12660
0.001	0.01	2	0.35	14412
0.001	0.01	2	0.4	16668
0.001	0.01	2	0.45	19404
0.001	0.01	2	0.5	22932
0.001	0.01	2	0.55	27828
0.001	0.01	2	0.6	34544
0.001	0.01	2	0.65	44188
0.001	0.01	2	0.7	59140
0.001	0.01	2	0.75	83328
0.001	0.01	2	0.8	126954
0.001	0.01	2	0.85	222438
0.001	0.01	2	0.9	487346
0.001	0.01	2	0.95	1000001
0.001	0.01	2	1	1000001
0.001	0.01	5	0	870
0.001	0.01	5	0.05	928
0.001	0.01	5	0.1	1004
0.001	0.01	5	0.15	1088
0.001	0.01	5	0.2	1184
0.001	0.01	5	0.25	1290
0.001	0.01	5	0.3	1434
0.001	0.01	5	0.35	1602
0.001	0.01	5	0.4	1801
0.001	0.01	5	0.45	2050
0.001	0.01	5	0.5	2364
0.001	0.01	5	0.55	2777
0.001	0.01	5	0.6	3358
0.001	0.01	5	0.65	4154
0.001	0.01	5	0.7	5342
0.001	0.01	5	0.75	7222
0.001	0.01	5	0.8	10622
0.001	0.01	5	0.85	17598
0.001	0.01	5	0.9	36734
0.001	0.01	5	0.95	135334
0.001	0.01	5	1	1000001
0.001	0.01	10	0	320
0.001	0.01	10	0.05	344
0.001	0.01	10	0.1	368
0.001	0.01	10	0.15	396
0.001	0.01	10	0.2	428
0.001	0.01	10	0.25	466
0.001	0.01	10	0.3	506
0.001	0.01	10	0.35	562
0.001	0.01	10	0.4	624
0.001	0.01	10	0.45	696
0.001	0.01	10	0.5	795
0.001	0.01	10	0.55	917
0.001	0.01	10	0.6	1082
0.001	0.01	10	0.65	1313
0.001	0.01	10	0.7	1642
0.001	0.01	10	0.75	2146
0.001	0.01	10	0.8	3026
0.001	0.01	10	0.85	4788
0.001	0.01	10	0.9	9388
0.001	0.01	10	0.95	32262
0.001	0.01	10	1	1000001
0.001	0.05	1.1	0	101124
0.001	0.05	1.1	0.05	110352
0.001	0.05	1.1	0.1	124026
0.001	0.05	1.1	0.15	138142
0.001	0.05	1.1	0.2	155270
0.001	0.05	1.1	0.25	176542
0.001	0.05	1.1	0.3	202306
0.001	0.05	1.1	0.35	233947
0.001	0.05	1.1	0.4	274120
0.001	0.05	1.1	0.45	326500
0.001	0.05	1.1	0.5	396058
0.001	0.05	1.1	0.55	482284
0.001	0.05	1.1	0.6	611714
0.001	0.05	1.1	0.65	796074
0.001	0.05	1.1	0.7	1000001
0.001	0.05	1.1	0.75	1000001
0.001	0.05	1.1	0.8	1000001
0.001	0.05	1.1	0.85	1000001
0.001	0.05	1.1	0.9	1000001
0.001	0.05	1.1	0.95	1000001
0.001	0.05	1.1	1	1000001
0.001	0.05	1.2	0	26422
0.001	0.05	1.2	0.05	29021
0.001	0.05	1.2	0.1	32420
0.001	0.05	1.2	0.15	36288
0.001	0.05	1.2	0.2	40516
0.001	0.05	1.2	0.25	46050
0.001	0.05	1.2	0.3	52636
0.001	0.05	1.2	0.35	60636
0.001	0.05	1.2	0.4	70862
0.001	0.05	1.2	0.45	83953
0.001	0.05	1.2	0.5	101304
0.001	0.05	1.2	0.55	124680
0.001	0.05	1.2	0.6	156004
0.001	0.05	1.2	0.65	204380
0.001	0.05	1.2	0.7	278096
0.001	0.05	1.2	0.75	397300
0.001	0.05	1.2	0.8	617868
0.001	0.05	1.2	0.85	1000001
0.001	0.05	1.2	0.9	1000001
0.001	0.05	1.2	0.95	1000001
0.001	0.05	1.2	1	1000001
0.001	0.05	1.3	0	12304
0.001	0.05	1.3	0.05	13584
0.001	0.05	1.3	0.1	15038
0.001	0.05	1.3	0.15	16806
0.001	0.05	1.3	0.2	19044
0.001	0.05	1.3	0.25	21372
0.001	0.05	1.3	0.3	24310
0.001	0.05	1.3	0.35	28138
0.001	0.05	1.3	0.4	32742
0.001	0.05	1.3	0.45	38605
0.001	0.05	1.3	0.5	46142
0.001	0.05	1.3	0.55	57026
0.001	0.05	1.3	0.6	71534
0.001	0.05	1.3	0.65	93148
0.001	0.05	1.3	0.7	126348
0.001	0.05	1.3	0.75	179716
0.001	0.05	1.3	0.8	279272
0.001	0.05	1.3	0.85	500004
0.001	0.05	1.3	0.9	1000001
0.001	0.05	1.3	0.95	1000001
0.001	0.05	1.3	1	1000001
0.001	0.05	1.5	0	4838
0.001	0.05	1.5	0.05	5316
0.001	0.05	1.5	0.1	5922
0.001	0.05	1.5	0.15	6528
0.001	0.05	1.5	0.2	7342
0.001	0.05	1.5	0.25	8320
0.001	0.05	1.5	0.3	9398
0.001	0.05	1.5	0.35	10776
0.001	0.05	1.5	0.4	12606
0.001	0.05	1.5	0.45	14836
0.001	0.05	1.5	0.5	17828
0.001	0.05	1.5	0.55	21762
0.001	0.05	1.5	0.6	27189
0.001	0.05	1.5	0.65	35228
0.001	0.05	1.5	0.7	47322
0.001	0.05	1.5	0.75	67140
0.001	0.05	1.5	0.8	104632
0.001	0.05	1.5	0.85	183300
0.001	0.05	1.5	0.9	409690
0.001	0.05	1.5	0.95	1000001
0.001	0.05	1.5	1	1000001
0.001	0.05	2	0	1484
0.001	0.05	2	0.05	1604
0.001	0.05	2	0.1	1778
0.001	0.05	2	0.15	1966
0.001	0.05	2	0.2	2176
0.001	0.05	2	0.25	2450
0.001	0.05	2	0.3	2766
0.001	0.05	2	0.35	3162
0.001	0.05	2	0.4	3656
0.001	0.05	2	0.45	4274
0.001	0.05	2	0.5	5118
0.001	0.05	2	0.55	6162
0.001	0.05	2	0.6	7676
0.001	0.05	2	0.65	9852
0.001	0.05	2	0.7	13168
0.001	0.05	2	0.75	18615
0.001	0.05	2	0.8	28628
0.001	0.05	2	0.85	49713
0.001	0.05	2	0.9	109866
0.001	0.05	2	0.95	429706
0.001	0.05	2	1	1000001
0.001	0.05	5	0	202
0.001	0.05	5	0.05	220
0.001	0.05	5	0.1	238
0.001	0.05	5	0.15	262
0.001	0.05	5	0.2	286
0.001	0.05	5	0.25	314
0.001	0.05	5	0.3	352
0.001	0.05	5	0.35	392
0.001	0.05	5	0.4	442
0.001	0.05	5	0.45	512
0.001	0.05	5	0.5	598
0.001	0.05	5	0.55	703
0.001	0.05	5	0.6	856
0.001	0.05	5	0.65	1070
0.001	0.05	5	0.7	1392
0.001	0.05	5	0.75	1900
0.001	0.05	5	0.8	2814
0.001	0.05	5	0.85	4718
0.001	0.05	5	0.9	9926
0.001	0.05	5	0.95	36990
0.001	0.05	5	1	1000001
0.001	0.05	10	0	86
0.001	0.05	10	0.05	93
0.001	0.05	10	0.1	100
0.001	0.05	10	0.15	110
0.001	0.05	10	0.2	120
0.001	0.05	10	0.25	130
0.001	0.05	10	0.3	144
0.001	0.05	10	0.35	164
0.001	0.05	10	0.4	182
0.001	0.05	10	0.45	208
0.001	0.05	10	0.5	238
0.001	0.05	10	0.55	280
0.001	0.05	10	0.6	332
0.001	0.05	10	0.65	408
0.001	0.05	10	0.7	520
0.001	0.05	10	0.75	692
0.001	0.05	10	0.8	994
0.001	0.05	10	0.85	1604
0.001	0.05	10	0.9	3254
0.001	0.05	10	0.95	11348
0.001	0.05	10	1	1000001
0.001	0.1	1.1	0	52962
0.001	0.1	1.1	0.05	58864
0.001	0.1	1.1	0.1	65742
0.001	0.1	1.1	0.15	73276
0.001	0.1	1.1	0.2	82551
0.001	0.1	1.1	0.25	93538
0.001	0.1	1.1	0.3	107300
0.001	0.1	1.1	0.35	124694
0.001	0.1	1.1	0.4	146488
0.001	0.1	1.1	0.45	173512
0.001	0.1	1.1	0.5	209490
0.001	0.1	1.1	0.55	256775
0.001	0.1	1.1	0.6	327152
0.001	0.1	1.1	0.65	423614
0.001	0.1	1.1	0.7	576932
0.001	0.1	1.1	0.75	832038
0.001	0.1	1.1	0.8	1000001
0.001	0.1	1.1	0.85	1000001
0.001	0.1	1.1	0.9	1000001
0.001	0.1	1.1	0.95	1000001
0.001	0.1	1.1	1	1000001
0.001	0.1	1.2	0	14038
0.001	0.1	1.2	0.05	15522
0.001	0.1	1.2	0.1	17238
0.001	0.1	1.2	0.15	19218
0.001	0.1	1.2	0.2	21730
0.001	0.1	1.2	0.25	24622
0.001	0.1	1.2	0.3	28198
0.001	0.1	1.2	0.35	32612
0.001	0.1	1.2	0.4	38050
0.001	0.1	1.2	0.45	44906
0.001	0.1	1.2	0.5	54370
0.001	0.1	1.2	0.55	66690
0.001	0.1	1.2	0.6	84188
0.001	0.1	1.2	0.65	109834
0.001	0.1	1.2	0.7	148354
0.001	0.1	1.2	0.75	213396
0.001	0.1	1.2	0.8	331688
0.001	0.1	1.2	0.85	584472
0.001	0.1	1.2	0.9	1000001
0.001	0.1	1.2	0.95	1000001
0.001	0.1	1.2	1	1000001
0.001	0.1	1.3	0	6610
0.001	0.1	1.3	0.05	7248
0.001	0.1	1.3	0.1	8074
0.001	0.1	1.3	0.15	8978
0.001	0.1	1.3	0.2	10120
0.001	0.1	1.3	0.25	11440
0.001	0.1	1.3	0.3	13001
0.001	0.1	1.3	0.35	15138
0.001	0.1	1.3	0.4	17616
0.001	0.1	1.3	0.45	20802
0.001	0.1	1.3	0.5	25148
0.001	0.1	1.3	0.55	30804
0.001	0.1	1.3	0.6	38634
0.001	0.1	1.3	0.65	50542
0.001	0.1	1.3	0.7	68244
0.001	0.1	1.3	0.75	97712
0.001	0.1	1.3	0.8	151886
0.001	0.1	1.3	0.85	267404
0.001	0.1	1.3	0.9	599658
0.001	0.1	1.3	0.95	1000001
0.001	0.1	1.3	1	1000001
0.001	0.1	1.5	0	2624
0.001	0.1	1.5	0.05	2876
0.001	0.1	1.5	0.1	3182
0.001	0.1	1.5	0.15	3544
0.001	0.1	1.5	0.2	3966
0.001	0.1	1.5	0.25	4484
0.001	0.1	1.5	0.3	5106
0.001	0.1	1.5	0.35	5884
0.001	0.1	1.5	0.4	6812
0.001	0.1	1.5	0.45	8046
0.001	0.1	1.5	0.5	9724
0.001	0.1	1.5	0.55	11858
0.001	0.1	1.5	0.6	14932
0.001	0.1	1.5	0.65	19268
0.001	0.1	1.5	0.7	25984
0.001	0.1	1.5	0.75	37034
0.001	0.1	1.5	0.8	57454
0.001	0.1	1.5	0.85	101688
0.001	0.1	1.5	0.9	226022
0.001	0.1	1.5	0.95	895148
0.001	0.1	1.5	1	1000001
0.001	0.1	2	0	816
0.001	0.1	2	0.05	898
0.001	0.1	2	0.1	984
0.001	0.1	2	0.15	1082
0.001	0.1	2	0.2	1222
0.001	0.1	2	0.25	1368
0.001	0.1	2	0.3	1546
0.001	0.1	2	0.35	1772
0.001	0.1	2	0.4	2045
0.001	0.1	2	0.45	2412
0.001	0.1	2	0.5	2872
0.001	0.1	2	0.55	3480
0.001	0.1	2	0.6	4358
0.001	0.1	2	0.65	5620
0.001	0.1	2	0.7	7492
0.001	0.1	2	0.75	10650
0.001	0.1	2	0.8	16352
0.001	0.1	2	0.85	28634
0.001	0.1	2	0.9	62866
0.001	0.1	2	0.95	248016
0.001	0.1	2	1	1000001
0.001	0.1	5	0	124
0.001	0.1	5	0.05	134
0.001	0.1	5	0.1	146
0.001	0.1	5	0.15	162
0.001	0.1	5	0.2	180
0.001	0.1	5	0.25	198
0.001	0.1	5	0.3	222
0.001	0.1	5	0.35	252
0.001	0.1	5	0.4	286
0.001	0.1	5	0.45	330
0.001	0.1	5	0.5	390
0.001	0.1	5	0.55	462
0.001	0.1	5	0.6	570
0.001	0.1	5	0.65	718
0.001	0.1	5	0.7	940
0.001	0.1	5	0.75	1296
0.001	0.1	5	0.8	1923
0.001	0.1	5	0.85	3270
0.001	0.1	5	0.9	6927
0.001	0.1	5	0.95	26150
0.001	0.1	5	1	1000001
0.001	0.1	10	0	58
0.001	0.1	10	0.05	63
0.001	0.1	10	0.1	70
0.001	0.1	10	0.15	76
0.001	0.1	10	0.2	84
0.001	0.1	10	0.25	92
0.001	0.1	10	0.3	104
0.001	0.1	10	0.35	118
0.001	0.1	10	0.4	134
0.001	0.1	10	0.45	152
0.001	0.1	10	0.5	178
0.001	0.1	10	0.55	214
0.001	0.1	10	0.6	258
0.001	0.1	10	0.65	316
0.001	0.1	10	0.7	410
0.001	0.1	10	0.75	558
0.001	0.1	10	0.8	810
0.001	0.1	10	0.85	1336
0.001	0.1	10	0.9	2758
0.001	0.1	10	0.95	10044
0.001	0.1	10	1	1000001
0.001	0.2	1.1	0	30278
0.001	0.2	1.1	0.05	33696
0.001	0.2	1.1	0.1	37210
0.001	0.2	1.1	0.15	41872
0.001	0.2	1.1	0.2	47142
0.001	0.2	1.1	0.25	53460
0.001	0.2	1.1	0.3	61164
0.001	0.2	1.1	0.35	70858
0.001	0.2	1.1	0.4	82976
0.001	0.2	1.1	0.45	97657
0.001	0.2	1.1	0.5	119092
0.001	0.2	1.1	0.55	146911
0.001	0.2	1.1	0.6	187256
0.001	0.2	1.1	0.65	243258
0.001	0.2	1.1	0.7	328850
0.001	0.2	1.1	0.75	471497
0.001	0.2	1.1	0.8	739238
0.001	0.2	1.1	0.85	1000001
0.001	0.2	1.1	0.9	1000001
0.001	0.2	1.1	0.95	1000001
0.001	0.2	1.1	1	1000001
0.001	0.2	1.2	0	8050
0.001	0.2	1.2	0.05	8928
0.001	0.2	1.2	0.1	9968
0.001	0.2	1.2	0.15	11126
0.001	0.2	1.2	0.2	12502
0.001	0.2	1.2	0.25	14192
0.001	0.2	1.2	0.3	16175
0.001	0.2	1.2	0.35	18822
0.001	0.2	1.2	0.4	22034
0.001	0.2	1.2	0.45	26072
0.001	0.2	1.2	0.5	31356
0.001	0.2	1.2	0.55	38942
0.001	0.2	1.2	0.6	48960
0.001	0.2	1.2	0.65	63998
0.001	0.2	1.2	0.7	85999
0.001	0.2	1.2	0.75	124020
0.001	0.2	1.2	0.8	194338
0.001	0.2	1.2	0.85	344124
0.001	0.2	1.2	0.9	765625
0.001	0.2	1.2	0.95	1000001
0.001	0.2	1.2	1	1000001
0.001	0.2	1.3	0	3815
0.001	0.2	1.3	0.05	4220
0.001	0.2	1.3	0.1	4671
0.001	0.2	1.3	0.15	5228
0.001	0.2	1.3	0.2	5878
0.001	0.2	1.3	0.25	6658
0.001	0.2	1.3	0.3	7560
0.001	0.2	1.3	0.35	8820
0.001	0.2	1.3	0.4	10285
0.001	0.2	1.3	0.45	12234
0.001	0.2	1.3	0.5	14696
0.001	0.2	1.3	0.55	18100
0.001	0.2	1.3	0.6	22673
0.001	0.2	1.3	0.65	29538
0.001	0.2	1.3	0.7	40286
0.001	0.2	1.3	0.75	57628
0.001	0.2	1.3	0.8	89836
0.001	0.2	1.3	0.85	158140
0.001	0.2	1.3	0.9	354492
0.001	0.2	1.3	0.95	1000001
0.001	0.2	1.3	1	1000001
0.001	0.2	1.5	0	1554
0.001	0.2	1.5	0.05	1714
0.001	0.2	1.5	0.1	1892
0.001	0.2	1.5	0.15	2112
0.001	0.2	1.5	0.2	2370
0.001	0.2	1.5	0.25	2678
0.001	0.2	1.5	0.3	3052
0.001	0.2	1.5	0.35	3532
0.001	0.2	1.5	0.4	4091
0.001	0.2	1.5	0.45	4856
0.001	0.2	1.5	0.5	5844
0.001	0.2	1.5	0.55	7156
0.001	0.2	1.5	0.6	9018
0.001	0.2	1.5	0.65	11786
0.001	0.2	1.5	0.7	15794
0.001	0.2	1.5	0.75	22682
0.001	0.2	1.5	0.8	35312
0.001	0.2	1.5	0.85	61766
0.001	0.2	1.5	0.9	138418
0.001	0.2	1.5	0.95	551134
0.001	0.2	1.5	1	1000001
0.001	0.2	2	0	500
0.001	0.2	2	0.05	554
0.001	0.2	2	0.1	614
0.001	0.2	2	0.15	676
0.001	0.2	2	0.2	758
0.001	0.2	2	0.25	852
0.001	0.2	2	0.3	982
0.001	0.2	2	0.35	1112
0.001	0.2	2	0.4	1296
0.001	0.2	2	0.45	1536
0.001	0.2	2	0.5	1836
0.001	0.2	2	0.55	2242
0.001	0.2	2	0.6	2792
0.001	0.2	2	0.65	3636
0.001	0.2	2	0.7	4870
0.001	0.2	2	0.75	6966
0.001	0.2	2	0.8	10696
0.001	0.2	2	0.85	18924
0.001	0.2	2	0.9	41906
0.001	0.2	2	0.95	164798
0.001	0.2	2	1	1000001
0.001	0.2	5	0	88
0.001	0.2	5	0.05	98
0.001	0.2	5	0.1	108
0.001	0.2	5	0.15	120
0.001	0.2	5	0.2	132
0.001	0.2	5	0.25	152
0.001	0.2	5	0.3	168
0.001	0.2	5	0.35	194
0.001	0.2	5	0.4	226
0.001	0.2	5	0.45	262
0.001	0.2	5	0.5	310
0.001	0.2	5	0.55	378
0.001	0.2	5	0.6	470
0.001	0.2	5	0.65	594
0.001	0.2	5	0.7	786
0.001	0.2	5	0.75	1098
0.001	0.2	5	0.8	1664
0.001	0.2	5	0.85	2880
0.001	0.2	5	0.9	6228
0.001	0.2	5	0.95	23916
0.001	0.2	5	1	1000001
0.001	0.2	10	0	48
0.001	0.2	10	0.05	54
0.001	0.2	10	0.1	58
0.001	0.2	10	0.15	63
0.001	0.2	10	0.2	72
0.001	0.2	10	0.25	82
0.001	0.2	10	0.3	93
0.001	0.2	10	0.35	104
0.001	0.2	10	0.4	122
0.001	0.2	10	0.45	142
0.001	0.2	10	0.5	168
0.001	0.2	10	0.55	204
0.001	0.2	10	0.6	250
0.001	0.2	10	0.65	316
0.001	0.2	10	0.7	416
0.001	0.2	10	0.75	576
0.001	0.2	10	0.8	864
0.001	0.2	10	0.85	1464
0.001	0.2	10	0.9	3116
0.001	0.2	10	0.95	11680
0.001	0.2	10	1	1000001
0.001	0.3	1.1	0	23174
0.001	0.3	1.1	0.05	25944
0.001	0.3	1.1	0.1	28764
0.001	0.3	1.1	0.15	32186
0.001	0.3	1.1	0.2	36322
0.001	0.3	1.1	0.25	41222
0.001	0.3	1.1	0.3	47116
0.001	0.3	1.1	0.35	54950
0.001	0.3	1.1	0.4	64012
0.001	0.3	1.1	0.45	76386
0.001	0.3	1.1	0.5	92131
0.001	0.3	1.1	0.55	113884
0.001	0.3	1.1	0.6	144538
0.001	0.3	1.1	0.65	188498
0.001	0.3	1.1	0.7	255311
0.001	0.3	1.1	0.75	367980
0.001	0.3	1.1	0.8	574230
0.001	0.3	1.1	0.85	1000001
0.001	0.3	1.1	0.9	1000001
0.001	0.3	1.1	0.95	1000001
0.001	0.3	1.1	1	1000001
0.001	0.3	1.2	0	6257
0.001	0.3	1.2	0.05	6976
0.001	0.3	1.2	0.1	7706
0.001	0.3	1.2	0.15	8648
0.001	0.3	1.2	0.2	9768
0.001	0.3	1.2	0.25	11114
0.001	0.3	1.2	0.3	12684
0.001	0.3	1.2	0.35	14630
0.001	0.3	1.2	0.4	17158
0.001	0.3	1.2	0.45	20400
0.001	0.3	1.2	0.5	24650
0.001	0.3	1.2	0.55	30464
0.001	0.3	1.2	0.6	38576
0.001	0.3	1.2	0.65	50072
0.001	0.3	1.2	0.7	68114
0.001	0.3	1.2	0.75	97878
0.001	0.3	1.2	0.8	152458
0.001	0.3	1.2	0.85	270034
0.001	0.3	1.2	0.9	605422
0.001	0.3	1.2	0.95	1000001
0.001	0.3	1.2	1	1000001
0.001	0.3	1.3	0	2994
0.001	0.3	1.3	0.05	3308
0.001	0.3	1.3	0.1	3688
0.001	0.3	1.3	0.15	4114
0.001	0.3	1.3	0.2	4652
0.001	0.3	1.3	0.25	5246
0.001	0.3	1.3	0.3	6062
0.001	0.3	1.3	0.35	6964
0.001	0.3	1.3	0.4	8186
0.001	0.3	1.3	0.45	9768
0.001	0.3	1.3	0.5	11678
0.001	0.3	1.3	0.55	14366
0.001	0.3	1.3	0.6	18066
0.001	0.3	1.3	0.65	23650
0.001	0.3	1.3	0.7	32238
0.001	0.3	1.3	0.75	46081
0.001	0.3	1.3	0.8	72154
0.001	0.3	1.3	0.85	126954
0.001	0.3	1.3	0.9	285260
0.001	0.3	1.3	0.95	1000001
0.001	0.3	1.3	1	1000001
0.001	0.3	1.5	0	1236
0.001	0.3	1.5	0.05	1360
0.001	0.3	1.5	0.1	1508
0.001	0.3	1.5	0.15	1690
0.001	0.3	1.5	0.2	1893
0.001	0.3	1.5	0.25	2154
0.001	0.3	1.5	0.3	2472
0.001	0.3	1.5	0.35	2839
0.001	0.3	1.5	0.4	3344
0.001	0.3	1.5	0.45	3972
0.001	0.3	1.5	0.5	4794
0.001	0.3	1.5	0.55	5829
0.001	0.3	1.5	0.6	7352
0.001	0.3	1.5	0.65	9592
0.001	0.3	1.5	0.7	12970
0.001	0.3	1.5	0.75	18708
0.001	0.3	1.5	0.8	29056
0.001	0.3	1.5	0.85	51266
0.001	0.3	1.5	0.9	114986
0.001	0.3	1.5	0.95	456896
0.001	0.3	1.5	1	1000001
0.001	0.3	2	0	414
0.001	0.3	2	0.05	452
0.001	0.3	2	0.1	504
0.001	0.3	2	0.15	568
0.001	0.3	2	0.2	632
0.001	0.3	2	0.25	722
0.001	0.3	2	0.3	820
0.001	0.3	2	0.35	948
0.001	0.3	2	0.4	1106
0.001	0.3	2	0.45	1314
0.001	0.3	2	0.5	1574
0.001	0.3	2	0.55	1936
0.001	0.3	2	0.6	2422
0.001	0.3	2	0.65	3142
0.001	0.3	2	0.7	4270
0.001	0.3	2	0.75	6043
0.001	0.3	2	0.8	9410
0.001	0.3	2	0.85	16541
0.001	0.3	2	0.9	37294
0.001	0.3	2	0.95	147988
0.001	0.3	2	1	1000001
0.001	0.3	5	0	82
0.001	0.3	5	0.05	90
0.001	0.3	5	0.1	102
0.001	0.3	5	0.15	114
0.001	0.3	5	0.2	130
0.001	0.3	5	0.25	146
0.001	0.3	5	0.3	166
0.001	0.3	5	0.35	190
0.001	0.3	5	0.4	226
0.001	0.3	5	0.45	264
0.001	0.3	5	0.5	318
0.001	0.3	5	0.55	386
0.001	0.3	5	0.6	484
0.001	0.3	5	0.65	622
0.001	0.3	5	0.7	826
0.001	0.3	5	0.75	1178
0.001	0.3	5	0.8	1798
0.001	0.3	5	0.85	3116
0.001	0.3	5	0.9	6852
0.001	0.3	5	0.95	26856
0.001	0.3	5	1	1000001
0.001	0.3	10	0	48
0.001	0.3	10	0.05	54
0.001	0.3	10	0.1	60
0.001	0.3	10	0.15	68
0.001	0.3	10	0.2	76
0.001	0.3	10	0.25	88
0.001	0.3	10	0.3	98
0.001	0.3	10	0.35	114
0.001	0.3	10	0.4	136
0.001	0.3	10	0.45	158
0.001	0.3	10	0.5	185
0.001	0.3	10	0.55	228
0.001	0.3	10	0.6	284
0.001	0.3	10	0.65	366
0.001	0.3	10	0.7	486
0.001	0.3	10	0.75	686
0.001	0.3	10	0.8	1048
0.001	0.3	10	0.85	1808
0.001	0.3	10	0.9	3928
0.001	0.3	10	0.95	15136
0.001	0.3	10	1	1000001
0.001	0.4	1.1	0	20632
0.001	0.4	1.1	0.05	22696
0.001	0.4	1.1	0.1	25514
0.001	0.4	1.1	0.15	28500
0.001	0.4	1.1	0.2	32042
0.001	0.4	1.1	0.25	36642
0.001	0.4	1.1	0.3	42240
0.001	0.4	1.1	0.35	48508
0.001	0.4	1.1	0.4	56640
0.001	0.4	1.1	0.45	67794
0.001	0.4	1.1	0.5	82046
0.001	0.4	1.1	0.55	101106
0.001	0.4	1.1	0.6	128914
0.001	0.4	1.1	0.65	166332
0.001	0.4	1.1	0.7	225586
0.001	0.4	1.1	0.75	327284
0.001	0.4	1.1	0.8	509628
0.001	0.4	1.1	0.85	914066
0.001	0.4	1.1	0.9	1000001
0.001	0.4	1.1	0.95	1000001
0.001	0.4	1.1	1	1000001
0.001	0.4	1.2	0	5610
0.001	0.4	1.2	0.05	6165
0.001	0.4	1.2	0.1	6878
0.001	0.4	1.2	0.15	7730
0.001	0.4	1.2	0.2	8760
0.001	0.4	1.2	0.25	9854
0.001	0.4	1.2	0.3	11416
0.001	0.4	1.2	0.35	13123
0.001	0.4	1.2	0.4	15438
0.001	0.4	1.2	0.45	18360
0.001	0.4	1.2	0.5	22228
0.001	0.4	1.2	0.55	27468
0.001	0.4	1.2	0.6	34564
0.001	0.4	1.2	0.65	44922
0.001	0.4	1.2	0.7	61336
0.001	0.4	1.2	0.75	88452
0.001	0.4	1.2	0.8	137566
0.001	0.4	1.2	0.85	245212
0.001	0.4	1.2	0.9	556642
0.001	0.4	1.2	0.95	1000001
0.001	0.4	1.2	1	1000001
0.001	0.4	1.3	0	2704
0.001	0.4	1.3	0.05	2958
0.001	0.4	1.3	0.1	3312
0.001	0.4	1.3	0.15	3716
0.001	0.4	1.3	0.2	4186
0.001	0.4	1.3	0.25	4776
0.001	0.4	1.3	0.3	5504
0.001	0.4	1.3	0.35	6287
0.001	0.4	1.3	0.4	7385
0.001	0.4	1.3	0.45	8782
0.001	0.4	1.3	0.5	10698
0.001	0.4	1.3	0.55	13164
0.001	0.4	1.3	0.6	16610
0.001	0.4	1.3	0.65	21730
0.001	0.4	1.3	0.7	29387
0.001	0.4	1.3	0.75	42348
0.001	0.4	1.3	0.8	66532
0.001	0.4	1.3	0.85	117694
0.001	0.4	1.3	0.9	263202
0.001	0.4	1.3	0.95	1000001
0.001	0.4	1.3	1	1000001
0.001	0.4	1.5	0	1130
0.001	0.4	1.5	0.05	1242
0.001	0.4	1.5	0.1	1388
0.001	0.4	1.5	0.15	1550
0.001	0.4	1.5	0.2	1760
0.001	0.4	1.5	0.25	1985
0.001	0.4	1.5	0.3	2280
0.001	0.4	1.5	0.35	2625
0.001	0.4	1.5	0.4	3116
0.001	0.4	1.5	0.45	3662
0.001	0.4	1.5	0.5	4454
0.001	0.4	1.5	0.55	5460
0.001	0.4	1.5	0.6	6920
0.001	0.4	1.5	0.65	9052
0.001	0.4	1.5	0.7	12274
0.001	0.4	1.5	0.75	17536
0.001	0.4	1.5	0.8	27338
0.001	0.4	1.5	0.85	48726
0.001	0.4	1.5	0.9	109326
0.001	0.4	1.5	0.95	435932
0.001	0.4	1.5	1	1000001
0.001	0.4	2	0	388
0.001	0.4	2	0.05	429
0.001	0.4	2	0.1	480
0.001	0.4	2	0.15	536
0.001	0.4	2	0.2	604
0.001	0.4	2	0.25	688
0.001	0.4	2	0.3	788
0.001	0.4	2	0.35	918
0.001	0.4	2	0.4	1072
0.001	0.4	2	0.45	1268
0.001	0.4	2	0.5	1548
0.001	0.4	2	0.55	1902
0.001	0.4	2	0.6	2398
0.001	0.4	2	0.65	3116
0.001	0.4	2	0.7	4232
0.001	0.4	2	0.75	6043
0.001	0.4	2	0.8	9398
0.001	0.4	2	0.85	16598
0.001	0.4	2	0.9	37110
0.001	0.4	2	0.95	148312
0.001	0.4	2	1	1000001
0.001	0.4	5	0	86
0.001	0.4	5	0.05	96
0.001	0.4	5	0.1	108
0.001	0.4	5	0.15	120
0.001	0.4	5	0.2	136
0.001	0.4	5	0.25	156
0.001	0.4	5	0.3	180
0.001	0.4	5	0.35	210
0.001	0.4	5	0.4	244
0.001	0.4	5	0.45	290
0.001	0.4	5	0.5	348
0.001	0.4	5	0.55	436
0.001	0.4	5	0.6	542
0.001	0.4	5	0.65	706
0.001	0.4	5	0.7	958
0.001	0.4	5	0.75	1356
0.001	0.4	5	0.8	2096
0.001	0.4	5	0.85	3686
0.001	0.4	5	0.9	8218
0.001	0.4	5	0.95	32314
0.001	0.4	5	1	1000001
0.001	0.4	10	0	52
0.001	0.4	10	0.05	60
0.001	0.4	10	0.1	68
0.001	0.4	10	0.15	76
0.001	0.4	10	0.2	86
0.001	0.4	10	0.25	98
0.001	0.4	10	0.3	114
0.001	0.4	10	0.35	132
0.001	0.4	10	0.4	156
0.001	0.4	10	0.45	185
0.001	0.4	10	0.5	224
0.001	0.4	10	0.55	276
0.001	0.4	10	0.6	348
0.001	0.4	10	0.65	450
0.001	0.4	10	0.7	604
0.001	0.4	10	0.75	868
0.001	0.4	10	0.8	1334
0.001	0.4	10	0.85	2324
0.001	0.4	10	0.9	5160
0.001	0.4	10	0.95	20206
0.001	0.4	10	1	1000001
0.001	0.5	1.1	0	19882
0.001	0.5	1.1	0.05	22150
0.001	0.5	1.1	0.1	24414
0.001	0.5	1.1	0.15	27696
0.001	0.5	1.1	0.2	31254
0.001	0.5	1.1	0.25	35362
0.001	0.5	1.1	0.3	40688
0.001	0.5	1.1	0.35	47356
0.001	0.5	1.1	0.4	55160
0.001	0.5	1.1	0.45	65760
0.001	0.5	1.1	0.5	80204
0.001	0.5	1.1	0.55	98268
0.001	0.5	1.1	0.6	124532
0.001	0.5	1.1	0.65	162512
0.001	0.5	1.1	0.7	221756
0.001	0.5	1.1	0.75	319450
0.001	0.5	1.1	0.8	499314
0.001	0.5	1.1	0.85	882804
0.001	0.5	1.1	0.9	1000001
0.001	0.5	1.1	0.95	1000001
0.001	0.5	1.1	1	1000001
0.001	0.5	1.2	0	5474
0.001	0.5	1.2	0.05	6043
0.001	0.5	1.2	0.1	6768
0.001	0.5	1.2	0.15	7537
0.001	0.5	1.2	0.2	8515
0.001	0.5	1.2	0.25	9752
0.001	0.5	1.2	0.3	11208
0.001	0.5	1.2	0.35	12932
0.001	0.5	1.2	0.4	15206
0.001	0.5	1.2	0.45	18066
0.001	0.5	1.2	0.5	21974
0.001	0.5	1.2	0.55	26852
0.001	0.5	1.2	0.6	34294
0.001	0.5	1.2	0.65	44948
0.001	0.5	1.2	0.7	60704
0.001	0.5	1.2	0.75	87892
0.001	0.5	1.2	0.8	136442
0.001	0.5	1.2	0.85	242430
0.001	0.5	1.2	0.9	544556
0.001	0.5	1.2	0.95	1000001
0.001	0.5	1.2	1	1000001
0.001	0.5	1.3	0	2668
0.001	0.5	1.3	0.05	2940
0.001	0.5	1.3	0.1	3265
0.001	0.5	1.3	0.15	3684
0.001	0.5	1.3	0.2	4148
0.001	0.5	1.3	0.25	4728
0.001	0.5	1.3	0.3	5428
0.001	0.5	1.3	0.35	6278
0.001	0.5	1.3	0.4	7390
0.001	0.5	1.3	0.45	8788
0.001	0.5	1.3	0.5	10642
0.001	0.5	1.3	0.55	13170
0.001	0.5	1.3	0.6	16634
0.001	0.5	1.3	0.65	21750
0.001	0.5	1.3	0.7	29536
0.001	0.5	1.3	0.75	42614
0.001	0.5	1.3	0.8	66350
0.001	0.5	1.3	0.85	118130
0.001	0.5	1.3	0.9	265014
0.001	0.5	1.3	0.95	1000001
0.001	0.5	1.3	1	1000001
0.001	0.5	1.5	0	1120
0.001	0.5	1.5	0.05	1254
0.001	0.5	1.5	0.1	1390
0.001	0.5	1.5	0.15	1550
0.001	0.5	1.5	0.2	1766
0.001	0.5	1.5	0.25	2006
0.001	0.5	1.5	0.3	2322
0.001	0.5	1.5	0.35	2690
0.001	0.5	1.5	0.4	3140
0.001	0.5	1.5	0.45	3748
0.001	0.5	1.5	0.5	4538
0.001	0.5	1.5	0.55	5618
0.001	0.5	1.5	0.6	7072
0.001	0.5	1.5	0.65	9280
0.001	0.5	1.5	0.7	12560
0.001	0.5	1.5	0.75	18236
0.001	0.5	1.5	0.8	28318
0.001	0.5	1.5	0.85	50214
0.001	0.5	1.5	0.9	112731
0.001	0.5	1.5	0.95	457034
0.001	0.5	1.5	1	1000001
0.001	0.5	2	0	399
0.001	0.5	2	0.05	444
0.001	0.5	2	0.1	500
0.001	0.5	2	0.15	560
0.001	0.5	2	0.2	632
0.001	0.5	2	0.25	718
0.001	0.5	2	0.3	828
0.001	0.5	2	0.35	964
0.001	0.5	2	0.4	1136
0.001	0.5	2	0.45	1352
0.001	0.5	2	0.5	1640
0.001	0.5	2	0.55	2020
0.001	0.5	2	0.6	2552
0.001	0.5	2	0.65	3354
0.001	0.5	2	0.7	4549
0.001	0.5	2	0.75	6552
0.001	0.5	2	0.8	10228
0.001	0.5	2	0.85	18228
0.001	0.5	2	0.9	41036
0.001	0.5	2	0.95	162110
0.001	0.5	2	1	1000001
0.001	0.5	5	0	94
0.001	0.5	5	0.05	106
0.001	0.5	5	0.1	120
0.001	0.5	5	0.15	136
0.001	0.5	5	0.2	155
0.001	0.5	5	0.25	178
0.001	0.5	5	0.3	208
0.001	0.5	5	0.35	238
0.001	0.5	5	0.4	286
0.001	0.5	5	0.45	342
0.001	0.5	5	0.5	414
0.001	0.5	5	0.55	514
0.001	0.5	5	0.6	652
0.001	0.5	5	0.65	854
0.001	0.5	5	0.7	1160
0.001	0.5	5	0.75	1662
0.001	0.5	5	0.8	2594
0.001	0.5	5	0.85	4604
0.001	0.5	5	0.9	10254
0.001	0.5	5	0.95	41002
0.001	0.5	5	1	1000001
0.001	0.5	10	0	62
0.001	0.5	10	0.05	68
0.001	0.5	10	0.1	78
0.001	0.5	10	0.15	88
0.001	0.5	10	0.2	102
0.001	0.5	10	0.25	120
0.001	0.5	10	0.3	138
0.001	0.5	10	0.35	160
0.001	0.5	10	0.4	190
0.001	0.5	10	0.45	230
0.001	0.5	10	0.5	277
0.001	0.5	10	0.55	344
0.001	0.5	10	0.6	440
0.001	0.5	10	0.65	570
0.001	0.5	10	0.7	772
0.001	0.5	10	0.75	1116
0.001	0.5	10	0.8	1750
0.001	0.5	10	0.85	3084
0.001	0.5	10	0.9	6867
0.001	0.5	10	0.95	27189
0.001	0.5	10	1	1000001
0.01	0.01	1.1	0	472674
0.01	0.01	1.1	0.05	521196
0.01	0.01	1.1	0.1	577268
0.01	0.01	1.1	0.15	646434
0.01	0.01	1.1	0.2	734378
0.01	0.01	1.1	0.25	828498
0.01	0.01	1.1	0.3	954104
0.01	0.01	1.1	0.35	1000001
0.01	0.01	1.1	0.4	1000001
0.01	0.01	1.1	0.45	1000001
0.01	0.01	1.1	0.5	1000001
0.01	0.01	1.1	0.55	1000001
0.01	0.01	1.1	0.6	1000001
0.01	0.01	1.1	0.65	1000001
0.01	0.01	1.1	0.7	1000001
0.01	0.01	1.1	0.75	1000001
0.01	0.01	1.1	0.8	1000001
0.01	0.01	1.1	0.85	1000001
0.01	0.01	1.1	0.9	1000001
0.01	0.01	1.1	0.95	1000001
0.01	0.01	1.1	1	1000001
0.01	0.01	1.2	0	123910
0.01	0.01	1.2	0.05	135924
0.01	0.01	1.2	0.1	150922
0.01	0.01	1.2	0.15	167712
0.01	0.01	1.2	0.2	189148
0.01	0.01	1.2	0.25	215468
0.01	0.01	1.2	0.3	244484
0.01	0.01	1.2	0.35	285160
0.01	0.01	1.2	0.4	329094
0.01	0.01	1.2	0.45	393434
0.01	0.01	1.2	0.5	470094
0.01	0.01	1.2	0.55	582308
0.01	0.01	1.2	0.6	731474
0.01	0.01	1.2	0.65	950210
0.01	0.01	1.2	0.7	1000001
0.01	0.01	1.2	0.75	1000001
0.01	0.01	1.2	0.8	1000001
0.01	0.01	1.2	0.85	1000001
0.01	0.01	1.2	0.9	1000001
0.01	0.01	1.2	0.95	1000001
0.01	0.01	1.2	1	1000001
0.01	0.01	1.3	0	57508
0.01	0.01	1.3	0.05	63236
0.01	0.01	1.3	0.1	69489
0.01	0.01	1.3	0.15	78050
0.01	0.01	1.3	0.2	87450
0.01	0.01	1.3	0.25	98762
0.01	0.01	1.3	0.3	112982
0.01	0.01	1.3	0.35	129922
0.01	0.01	1.3	0.4	151416
0.01	0.01	1.3	0.45	179490
0.01	0.01	1.3	0.5	215578
0.01	0.01	1.3	0.55	264170
0.01	0.01	1.3	0.6	331088
0.01	0.01	1.3	0.65	428810
0.01	0.01	1.3	0.7	581218
0.01	0.01	1.3	0.75	832116
0.01	0.01	1.3	0.8	1000001
0.01	0.01	1.3	0.85	1000001
0.01	0.01	1.3	0.9	1000001
0.01	0.01	1.3	0.95	1000001
0.01	0.01	1.3	1	1000001
0.01	0.01	1.5	0	22390
0.01	0.01	1.5	0.05	24580
0.01	0.01	1.5	0.1	27148
0.01	0.01	1.5	0.15	30168
0.01	0.01	1.5	0.2	33724
0.01	0.01	1.5	0.25	38118
0.01	0.01	1.5	0.3	43278
0.01	0.01	1.5	0.35	49622
0.01	0.01	1.5	0.4	57330
0.01	0.01	1.5	0.45	67362
0.01	0.01	1.5	0.5	81254
0.01	0.01	1.5	0.55	98756
0.01	0.01	1.5	0.6	123708
0.01	0.01	1.5	0.65	160282
0.01	0.01	1.5	0.7	216340
0.01	0.01	1.5	0.75	306374
0.01	0.01	1.5	0.8	472908
0.01	0.01	1.5	0.85	832360
0.01	0.01	1.5	0.9	1000001
0.01	0.01	1.5	0.95	1000001
0.01	0.01	1.5	1	1000001
0.01	0.01	2	0	6736
0.01	0.01	2	0.05	7334
0.01	0.01	2	0.1	8022
0.01	0.01	2	0.15	8790
0.01	0.01	2	0.2	9750
0.01	0.01	2	0.25	10998
0.01	0.01	2	0.3	12262
0.01	0.01	2	0.35	14180
0.01	0.01	2	0.4	16288
0.01	0.01	2	0.45	19048
0.01	0.01	2	0.5	22418
0.01	0.01	2	0.55	27250
0.01	0.01	2	0.6	33688
0.01	0.01	2	0.65	43172
0.01	0.01	2	0.7	57714
0.01	0.01	2	0.75	81054
0.01	0.01	2	0.8	124520
0.01	0.01	2	0.85	216988
0.01	0.01	2	0.9	476086
0.01	0.01	2	0.95	1000001
0.01	0.01	2	1	1000001
0.01	0.01	5	0	848
0.01	0.01	5	0.05	906
0.01	0.01	5	0.1	976
0.01	0.01	5	0.15	1058
0.01	0.01	5	0.2	1154
0.01	0.01	5	0.25	1260
0.01	0.01	5	0.3	1396
0.01	0.01	5	0.35	1554
0.01	0.01	5	0.4	1750
0.01	0.01	5	0.45	1980
0.01	0.01	5	0.5	2286
0.01	0.01	5	0.55	2694
0.01	0.01	5	0.6	3205
0.01	0.01	5	0.65	4028
0.01	0.01	5	0.7	5124
0.01	0.01	5	0.75	6980
0.01	0.01	5	0.8	10101
0.01	0.01	5	0.85	16602
0.01	0.01	5	0.9	35162
0.01	0.01	5	0.95	129214
0.01	0.01	5	1	1000001
0.01	0.01	10	0	314
0.01	0.01	10	0.05	336
0.01	0.01	10	0.1	360
0.01	0.01	10	0.15	386
0.01	0.01	10	0.2	418
0.01	0.01	10	0.25	452
0.01	0.01	10	0.3	492
0.01	0.01	10	0.35	544
0.01	0.01	10	0.4	606
0.01	0.01	10	0.45	676
0.01	0.01	10	0.5	770
0.01	0.01	10	0.55	882
0.01	0.01	10	0.6	1040
0.01	0.01	10	0.65	1252
0.01	0.01	10	0.7	1570
0.01	0.01	10	0.75	2046
0.01	0.01	10	0.8	2868
0.01	0.01	10	0.85	4512
0.01	0.01	10	0.9	8750
0.01	0.01	10	0.95	29601
0.01	0.01	10	1	1000001
0.01	0.05	1.1	0	98496
0.01	0.05	1.1	0.05	109082
0.01	0.05	1.1	0.1	121522
0.01	0.05	1.1	0.15	135250
0.01	0.05	1.1	0.2	152772
0.01	0.05	1.1	0.25	172852
0.01	0.05	1.1	0.3	198862
0.01	0.05	1.1	0.35	229622
0.01	0.05	1.1	0.4	268066
0.01	0.05	1.1	0.45	320640
0.01	0.05	1.1	0.5	385738
0.01	0.05	1.1	0.55	476094
0.01	0.05	1.1	0.6	593746
0.01	0.05	1.1	0.65	780718
0.01	0.05	1.1	0.7	1000001
0.01	0.05	1.1	0.75	1000001
0.01	0.05	1.1	0.8	1000001
0.01	0.05	1.1	0.85	1000001
0.01	0.05	1.1	0.9	1000001
0.01	0.05	1.1	0.95	1000001
0.01	0.05	1.1	1	1000001
0.01	0.05	1.2	0	25956
0.01	0.05	1.2	0.05	28562
0.01	0.05	1.2	0.1	31820
0.01	0.05	1.2	0.15	35341
0.01	0.05	1.2	0.2	40050
0.01	0.05	1.2	0.25	45058
0.01	0.05	1.2	0.3	51764
0.01	0.05	1.2	0.35	59478
0.01	0.05	1.2	0.4	69740
0.01	0.05	1.2	0.45	82804
0.01	0.05	1.2	0.5	99736
0.01	0.05	1.2	0.55	122346
0.01	0.05	1.2	0.6	153762
0.01	0.05	1.2	0.65	201272
0.01	0.05	1.2	0.7	271040
0.01	0.05	1.2	0.75	389526
0.01	0.05	1.2	0.8	606654
0.01	0.05	1.2	0.85	1000001
0.01	0.05	1.2	0.9	1000001
0.01	0.05	1.2	0.95	1000001
0.01	0.05	1.2	1	1000001
0.01	0.05	1.3	0	12056
0.01	0.05	1.3	0.05	13306
0.01	0.05	1.3	0.1	14744
0.01	0.05	1.3	0.15	16490
0.01	0.05	1.3	0.2	18428
0.01	0.05	1.3	0.25	20888
0.01	0.05	1.3	0.3	23786
0.01	0.05	1.3	0.35	27566
0.01	0.05	1.3	0.4	31860
0.01	0.05	1.3	0.45	37982
0.01	0.05	1.3	0.5	45530
0.01	0.05	1.3	0.55	55950
0.01	0.05	1.3	0.6	70068
0.01	0.05	1.3	0.65	91306
0.01	0.05	1.3	0.7	123796
0.01	0.05	1.3	0.75	177984
0.01	0.05	1.3	0.8	273437
0.01	0.05	1.3	0.85	484584
0.01	0.05	1.3	0.9	1000001
0.01	0.05	1.3	0.95	1000001
0.01	0.05	1.3	1	1000001
0.01	0.05	1.5	0	4746
0.01	0.05	1.5	0.05	5244
0.01	0.05	1.5	0.1	5780
0.01	0.05	1.5	0.15	6442
0.01	0.05	1.5	0.2	7156
0.01	0.05	1.5	0.25	8074
0.01	0.05	1.5	0.3	9192
0.01	0.05	1.5	0.35	10626
0.01	0.05	1.5	0.4	12299
0.01	0.05	1.5	0.45	14520
0.01	0.05	1.5	0.5	17334
0.01	0.05	1.5	0.55	21228
0.01	0.05	1.5	0.6	26572
0.01	0.05	1.5	0.65	34333
0.01	0.05	1.5	0.7	46416
0.01	0.05	1.5	0.75	65814
0.01	0.05	1.5	0.8	102544
0.01	0.05	1.5	0.85	180364
0.01	0.05	1.5	0.9	400604
0.01	0.05	1.5	0.95	1000001
0.01	0.05	1.5	1	1000001
0.01	0.05	2	0	1452
0.01	0.05	2	0.05	1590
0.01	0.05	2	0.1	1736
0.01	0.05	2	0.15	1920
0.01	0.05	2	0.2	2128
0.01	0.05	2	0.25	2392
0.01	0.05	2	0.3	2704
0.01	0.05	2	0.35	3086
0.01	0.05	2	0.4	3570
0.01	0.05	2	0.45	4152
0.01	0.05	2	0.5	4974
0.01	0.05	2	0.55	6013
0.01	0.05	2	0.6	7507
0.01	0.05	2	0.65	9654
0.01	0.05	2	0.7	12838
0.01	0.05	2	0.75	18062
0.01	0.05	2	0.8	27740
0.01	0.05	2	0.85	48526
0.01	0.05	2	0.9	106568
0.01	0.05	2	0.95	418002
0.01	0.05	2	1	1000001
0.01	0.05	5	0	200
0.01	0.05	5	0.05	215
0.01	0.05	5	0.1	234
0.01	0.05	5	0.15	254
0.01	0.05	5	0.2	277
0.01	0.05	5	0.25	307
0.01	0.05	5	0.3	344
0.01	0.05	5	0.35	380
0.01	0.05	5	0.4	432
0.01	0.05	5	0.45	500
0.01	0.05	5	0.5	580
0.01	0.05	5	0.55	684
0.01	0.05	5	0.6	824
0.01	0.05	5	0.65	1034
0.01	0.05	5	0.7	1330
0.01	0.05	5	0.75	1834
0.01	0.05	5	0.8	2712
0.01	0.05	5	0.85	4457
0.01	0.05	5	0.9	9528
0.01	0.05	5	0.95	35306
0.01	0.05	5	1	1000001
0.01	0.05	10	0	84
0.01	0.05	10	0.05	90
0.01	0.05	10	0.1	100
0.01	0.05	10	0.15	108
0.01	0.05	10	0.2	118
0.01	0.05	10	0.25	128
0.01	0.05	10	0.3	142
0.01	0.05	10	0.35	158
0.01	0.05	10	0.4	176
0.01	0.05	10	0.45	202
0.01	0.05	10	0.5	234
0.01	0.05	10	0.55	268
0.01	0.05	10	0.6	322
0.01	0.05	10	0.65	392
0.01	0.05	10	0.7	500
0.01	0.05	10	0.75	660
0.01	0.05	10	0.8	948
0.01	0.05	10	0.85	1518
0.01	0.05	10	0.9	3046
0.01	0.05	10	0.95	10622
0.01	0.05	10	1	1000001
0.01	0.1	1.1	0	52270
0.01	0.1	1.1	0.05	58108
0.01	0.1	1.1	0.1	64516
0.01	0.1	1.1	0.15	71882
0.01	0.1	1.1	0.2	80749
0.01	0.1	1.1	0.25	92114
0.01	0.1	1.1	0.3	105248
0.01	0.1	1.1	0.35	122324
0.01	0.1	1.1	0.4	142506
0.01	0.1	1.1	0.45	170534
0.01	0.1	1.1	0.5	206084
0.01	0.1	1.1	0.55	252472
0.01	0.1	1.1	0.6	321294
0.01	0.1	1.1	0.65	418642
0.01	0.1	1.1	0.7	564924
0.01	0.1	1.1	0.75	812942
0.01	0.1	1.1	0.8	1000001
0.01	0.1	1.1	0.85	1000001
0.01	0.1	1.1	0.9	1000001
0.01	0.1	1.1	0.95	1000001
0.01	0.1	1.1	1	1000001
0.01	0.1	1.2	0	13790
0.01	0.1	1.2	0.05	15264
0.01	0.1	1.2	0.1	16972
0.01	0.1	1.2	0.15	18920
0.01	0.1	1.2	0.2	21340
0.01	0.1	1.2	0.25	24042
0.01	0.1	1.2	0.3	27604
0.01	0.1	1.2	0.35	31864
0.01	0.1	1.2	0.4	37110
0.01	0.1	1.2	0.45	44346
0.01	0.1	1.2	0.5	53514
0.01	0.1	1.2	0.55	65518
0.01	0.1	1.2	0.6	82836
0.01	0.1	1.2	0.65	107635
0.01	0.1	1.2	0.7	146500
0.01	0.1	1.2	0.75	210282
0.01	0.1	1.2	0.8	324156
0.01	0.1	1.2	0.85	577118
0.01	0.1	1.2	0.9	1000001
0.01	0.1	1.2	0.95	1000001
0.01	0.1	1.2	1	1000001
0.01	0.1	1.3	0	6478
0.01	0.1	1.3	0.05	7150
0.01	0.1	1.3	0.1	7906
0.01	0.1	1.3	0.15	8818
0.01	0.1	1.3	0.2	9908
0.01	0.1	1.3	0.25	11232
0.01	0.1	1.3	0.3	12880
0.01	0.1	1.3	0.35	14776
0.01	0.1	1.3	0.4	17090
0.01	0.1	1.3	0.45	20384
0.01	0.1	1.3	0.5	24636
0.01	0.1	1.3	0.55	30248
0.01	0.1	1.3	0.6	38090
0.01	0.1	1.3	0.65	49806
0.01	0.1	1.3	0.7	66756
0.01	0.1	1.3	0.75	96194
0.01	0.1	1.3	0.8	148354
0.01	0.1	1.3	0.85	261199
0.01	0.1	1.3	0.9	587412
0.01	0.1	1.3	0.95	1000001
0.01	0.1	1.3	1	1000001
0.01	0.1	1.5	0	2568
0.01	0.1	1.5	0.05	2820
0.01	0.1	1.5	0.1	3144
0.01	0.1	1.5	0.15	3480
0.01	0.1	1.5	0.2	3884
0.01	0.1	1.5	0.25	4402
0.01	0.1	1.5	0.3	5024
0.01	0.1	1.5	0.35	5722
0.01	0.1	1.5	0.4	6732
0.01	0.1	1.5	0.45	7920
0.01	0.1	1.5	0.5	9484
0.01	0.1	1.5	0.55	11628
0.01	0.1	1.5	0.6	14656
0.01	0.1	1.5	0.65	18990
0.01	0.1	1.5	0.7	25524
0.01	0.1	1.5	0.75	36430
0.01	0.1	1.5	0.8	56030
0.01	0.1	1.5	0.85	99620
0.01	0.1	1.5	0.9	219972
0.01	0.1	1.5	0.95	879766
0.01	0.1	1.5	1	1000001
0.01	0.1	2	0	795
0.01	0.1	2	0.05	874
0.01	0.1	2	0.1	962
0.01	0.1	2	0.15	1078
0.01	0.1	2	0.2	1190
0.01	0.1	2	0.25	1340
0.01	0.1	2	0.3	1522
0.01	0.1	2	0.35	1734
0.01	0.1	2	0.4	2015
0.01	0.1	2	0.45	2346
0.01	0.1	2	0.5	2810
0.01	0.1	2	0.55	3436
0.01	0.1	2	0.6	4292
0.01	0.1	2	0.65	5460
0.01	0.1	2	0.7	7316
0.01	0.1	2	0.75	10368
0.01	0.1	2	0.8	16002
0.01	0.1	2	0.85	27814
0.01	0.1	2	0.9	61538
0.01	0.1	2	0.95	241868
0.01	0.1	2	1	1000001
0.01	0.1	5	0	120
0.01	0.1	5	0.05	132
0.01	0.1	5	0.1	142
0.01	0.1	5	0.15	156
0.01	0.1	5	0.2	172
0.01	0.1	5	0.25	194
0.01	0.1	5	0.3	216
0.01	0.1	5	0.35	244
0.01	0.1	5	0.4	280
0.01	0.1	5	0.45	318
0.01	0.1	5	0.5	380
0.01	0.1	5	0.55	448
0.01	0.1	5	0.6	551
0.01	0.1	5	0.65	690
0.01	0.1	5	0.7	902
0.01	0.1	5	0.75	1254
0.01	0.1	5	0.8	1856
0.01	0.1	5	0.85	3144
0.01	0.1	5	0.9	6666
0.01	0.1	5	0.95	25186
0.01	0.1	5	1	1000001
0.01	0.1	10	0	58
0.01	0.1	10	0.05	62
0.01	0.1	10	0.1	68
0.01	0.1	10	0.15	74
0.01	0.1	10	0.2	82
0.01	0.1	10	0.25	90
0.01	0.1	10	0.3	100
0.01	0.1	10	0.35	114
0.01	0.1	10	0.4	128
0.01	0.1	10	0.45	150
0.01	0.1	10	0.5	172
0.01	0.1	10	0.55	204
0.01	0.1	10	0.6	248
0.01	0.1	10	0.65	308
0.01	0.1	10	0.7	392
0.01	0.1	10	0.75	528
0.01	0.1	10	0.8	774
0.01	0.1	10	0.85	1266
0.01	0.1	10	0.9	2598
0.01	0.1	10	0.95	9412
0.01	0.1	10	1	1000001
0.01	0.2	1.1	0	29662
0.01	0.2	1.1	0.05	32890
0.01	0.2	1.1	0.1	36694
0.01	0.2	1.1	0.15	41086
0.01	0.2	1.1	0.2	46198
0.01	0.2	1.1	0.25	52632
0.01	0.2	1.1	0.3	59926
0.01	0.2	1.1	0.35	69566
0.01	0.2	1.1	0.4	81054
0.01	0.2	1.1	0.45	97064
0.01	0.2	1.1	0.5	117033
0.01	0.2	1.1	0.55	143523
0.01	0.2	1.1	0.6	182456
0.01	0.2	1.1	0.65	238528
0.01	0.2	1.1	0.7	323358
0.01	0.2	1.1	0.75	468754
0.01	0.2	1.1	0.8	730490
0.01	0.2	1.1	0.85	1000001
0.01	0.2	1.1	0.9	1000001
0.01	0.2	1.1	0.95	1000001
0.01	0.2	1.1	1	1000001
0.01	0.2	1.2	0	7940
0.01	0.2	1.2	0.05	8776
0.01	0.2	1.2	0.1	9736
0.01	0.2	1.2	0.15	10880
0.01	0.2	1.2	0.2	12392
0.01	0.2	1.2	0.25	13922
0.01	0.2	1.2	0.3	16010
0.01	0.2	1.2	0.35	18456
0.01	0.2	1.2	0.4	21614
0.01	0.2	1.2	0.45	25622
0.01	0.2	1.2	0.5	30980
0.01	0.2	1.2	0.55	38348
0.01	0.2	1.2	0.6	47608
0.01	0.2	1.2	0.65	62756
0.01	0.2	1.2	0.7	84472
0.01	0.2	1.2	0.75	121550
0.01	0.2	1.2	0.8	189964
0.01	0.2	1.2	0.85	336334
0.01	0.2	1.2	0.9	749868
0.01	0.2	1.2	0.95	1000001
0.01	0.2	1.2	1	1000001
0.01	0.2	1.3	0	3740
0.01	0.2	1.3	0.05	4128
0.01	0.2	1.3	0.1	4602
0.01	0.2	1.3	0.15	5120
0.01	0.2	1.3	0.2	5738
0.01	0.2	1.3	0.25	6526
0.01	0.2	1.3	0.3	7510
0.01	0.2	1.3	0.35	8672
0.01	0.2	1.3	0.4	10086
0.01	0.2	1.3	0.45	12030
0.01	0.2	1.3	0.5	14454
0.01	0.2	1.3	0.55	17634
0.01	0.2	1.3	0.6	22470
0.01	0.2	1.3	0.65	29194
0.01	0.2	1.3	0.7	39614
0.01	0.2	1.3	0.75	56644
0.01	0.2	1.3	0.8	88380
0.01	0.2	1.3	0.85	155946
0.01	0.2	1.3	0.9	349734
0.01	0.2	1.3	0.95	1000001
0.01	0.2	1.3	1	1000001
0.01	0.2	1.5	0	1520
0.01	0.2	1.5	0.05	1672
0.01	0.2	1.5	0.1	1848
0.01	0.2	1.5	0.15	2066
0.01	0.2	1.5	0.2	2322
0.01	0.2	1.5	0.25	2618
0.01	0.2	1.5	0.3	2991
0.01	0.2	1.5	0.35	3452
0.01	0.2	1.5	0.4	4040
0.01	0.2	1.5	0.45	4758
0.01	0.2	1.5	0.5	5736
0.01	0.2	1.5	0.55	7040
0.01	0.2	1.5	0.6	8832
0.01	0.2	1.5	0.65	11486
0.01	0.2	1.5	0.7	15471
0.01	0.2	1.5	0.75	22354
0.01	0.2	1.5	0.8	34494
0.01	0.2	1.5	0.85	60546
0.01	0.2	1.5	0.9	136646
0.01	0.2	1.5	0.95	540746
0.01	0.2	1.5	1	1000001
0.01	0.2	2	0	492
0.01	0.2	2	0.05	538
0.01	0.2	2	0.1	596
0.01	0.2	2	0.15	668
0.01	0.2	2	0.2	740
0.01	0.2	2	0.25	840
0.01	0.2	2	0.3	950
0.01	0.2	2	0.35	1100
0.01	0.2	2	0.4	1284
0.01	0.2	2	0.45	1500
0.01	0.2	2	0.5	1802
0.01	0.2	2	0.55	2200
0.01	0.2	2	0.6	2738
0.01	0.2	2	0.65	3540
0.01	0.2	2	0.7	4796
0.01	0.2	2	0.75	6804
0.01	0.2	2	0.8	10538
0.01	0.2	2	0.85	18468
0.01	0.2	2	0.9	40964
0.01	0.2	2	0.95	161288
0.01	0.2	2	1	1000001
0.01	0.2	5	0	88
0.01	0.2	5	0.05	96
0.01	0.2	5	0.1	104
0.01	0.2	5	0.15	116
0.01	0.2	5	0.2	132
0.01	0.2	5	0.25	146
0.01	0.2	5	0.3	166
0.01	0.2	5	0.35	190
0.01	0.2	5	0.4	218
0.01	0.2	5	0.45	256
0.01	0.2	5	0.5	304
0.01	0.2	5	0.55	364
0.01	0.2	5	0.6	452
0.01	0.2	5	0.65	576
0.01	0.2	5	0.7	766
0.01	0.2	5	0.75	1069
0.01	0.2	5	0.8	1610
0.01	0.2	5	0.85	2747
0.01	0.2	5	0.9	6030
0.01	0.2	5	0.95	23132
0.01	0.2	5	1	1000001
0.01	0.2	10	0	46
0.01	0.2	10	0.05	50
0.01	0.2	10	0.1	58
0.01	0.2	10	0.15	62
0.01	0.2	10	0.2	70
0.01	0.2	10	0.25	80
0.01	0.2	10	0.3	90
0.01	0.2	10	0.35	104
0.01	0.2	10	0.4	118
0.01	0.2	10	0.45	136
0.01	0.2	10	0.5	164
0.01	0.2	10	0.55	196
0.01	0.2	10	0.6	242
0.01	0.2	10	0.65	308
0.01	0.2	10	0.7	399
0.01	0.2	10	0.75	558
0.01	0.2	10	0.8	828
0.01	0.2	10	0.85	1406
0.01	0.2	10	0.9	2966
0.01	0.2	10	0.95	11170
0.01	0.2	10	1	1000001
0.01	0.3	1.1	0	22888
0.01	0.3	1.1	0.05	25546
0.01	0.3	1.1	0.1	28158
0.01	0.3	1.1	0.15	31602
0.01	0.3	1.1	0.2	35922
0.01	0.3	1.1	0.25	40790
0.01	0.3	1.1	0.3	46650
0.01	0.3	1.1	0.35	54018
0.01	0.3	1.1	0.4	62868
0.01	0.3	1.1	0.45	75120
0.01	0.3	1.1	0.5	90824
0.01	0.3	1.1	0.55	111725
0.01	0.3	1.1	0.6	140838
0.01	0.3	1.1	0.65	184854
0.01	0.3	1.1	0.7	250486
0.01	0.3	1.1	0.75	363316
0.01	0.3	1.1	0.8	562238
0.01	0.3	1.1	0.85	1000001
0.01	0.3	1.1	0.9	1000001
0.01	0.3	1.1	0.95	1000001
0.01	0.3	1.1	1	1000001
0.01	0.3	1.2	0	6156
0.01	0.3	1.2	0.05	6816
0.01	0.3	1.2	0.1	7564
0.01	0.3	1.2	0.15	8454
0.01	0.3	1.2	0.2	9510
0.01	0.3	1.2	0.25	10900
0.01	0.3	1.2	0.3	12430
0.01	0.3	1.2	0.35	14436
0.01	0.3	1.2	0.4	16970
0.01	0.3	1.2	0.45	19982
0.01	0.3	1.2	0.5	24416
0.01	0.3	1.2	0.55	29940
0.01	0.3	1.2	0.6	37659
0.01	0.3	1.2	0.65	49294
0.01	0.3	1.2	0.7	67028
0.01	0.3	1.2	0.75	96009
0.01	0.3	1.2	0.8	150396
0.01	0.3	1.2	0.85	264510
0.01	0.3	1.2	0.9	599614
0.01	0.3	1.2	0.95	1000001
0.01	0.3	1.2	1	1000001
0.01	0.3	1.3	0	2928
0.01	0.3	1.3	0.05	3242
0.01	0.3	1.3	0.1	3610
0.01	0.3	1.3	0.15	4026
0.01	0.3	1.3	0.2	4566
0.01	0.3	1.3	0.25	5160
0.01	0.3	1.3	0.3	5922
0.01	0.3	1.3	0.35	6834
0.01	0.3	1.3	0.4	8014
0.01	0.3	1.3	0.45	9502
0.01	0.3	1.3	0.5	11470
0.01	0.3	1.3	0.55	14284
0.01	0.3	1.3	0.6	17894
0.01	0.3	1.3	0.65	23376
0.01	0.3	1.3	0.7	31750
0.01	0.3	1.3	0.75	45416
0.01	0.3	1.3	0.8	70392
0.01	0.3	1.3	0.85	125122
0.01	0.3	1.3	0.9	280872
0.01	0.3	1.3	0.95	1000001
0.01	0.3	1.3	1	1000001
0.01	0.3	1.5	0	1204
0.01	0.3	1.5	0.05	1330
0.01	0.3	1.5	0.1	1480
0.01	0.3	1.5	0.15	1658
0.01	0.3	1.5	0.2	1856
0.01	0.3	1.5	0.25	2124
0.01	0.3	1.5	0.3	2408
0.01	0.3	1.5	0.35	2818
0.01	0.3	1.5	0.4	3266
0.01	0.3	1.5	0.45	3900
0.01	0.3	1.5	0.5	4640
0.01	0.3	1.5	0.55	5770
0.01	0.3	1.5	0.6	7266
0.01	0.3	1.5	0.65	9524
0.01	0.3	1.5	0.7	12738
0.01	0.3	1.5	0.75	18298
0.01	0.3	1.5	0.8	28470
0.01	0.3	1.5	0.85	50330
0.01	0.3	1.5	0.9	112426
0.01	0.3	1.5	0.95	449234
0.01	0.3	1.5	1	1000001
0.01	0.3	2	0	406
0.01	0.3	2	0.05	446
0.01	0.3	2	0.1	496
0.01	0.3	2	0.15	560
0.01	0.3	2	0.2	620
0.01	0.3	2	0.25	704
0.01	0.3	2	0.3	804
0.01	0.3	2	0.35	936
0.01	0.3	2	0.4	1094
0.01	0.3	2	0.45	1284
0.01	0.3	2	0.5	1540
0.01	0.3	2	0.55	1898
0.01	0.3	2	0.6	2388
0.01	0.3	2	0.65	3092
0.01	0.3	2	0.7	4156
0.01	0.3	2	0.75	5984
0.01	0.3	2	0.8	9217
0.01	0.3	2	0.85	16274
0.01	0.3	2	0.9	36296
0.01	0.3	2	0.95	143432
0.01	0.3	2	1	1000001
0.01	0.3	5	0	80
0.01	0.3	5	0.05	88
0.01	0.3	5	0.1	100
0.01	0.3	5	0.15	112
0.01	0.3	5	0.2	126
0.01	0.3	5	0.25	144
0.01	0.3	5	0.3	164
0.01	0.3	5	0.35	188
0.01	0.3	5	0.4	216
0.01	0.3	5	0.45	256
0.01	0.3	5	0.5	307
0.01	0.3	5	0.55	376
0.01	0.3	5	0.6	470
0.01	0.3	5	0.65	606
0.01	0.3	5	0.7	804
0.01	0.3	5	0.75	1150
0.01	0.3	5	0.8	1742
0.01	0.3	5	0.85	3036
0.01	0.3	5	0.9	6653
0.01	0.3	5	0.95	26124
0.01	0.3	5	1	1000001
0.01	0.3	10	0	46
0.01	0.3	10	0.05	54
0.01	0.3	10	0.1	60
0.01	0.3	10	0.15	66
0.01	0.3	10	0.2	74
0.01	0.3	10	0.25	86
0.01	0.3	10	0.3	98
0.01	0.3	10	0.35	112
0.01	0.3	10	0.4	132
0.01	0.3	10	0.45	152
0.01	0.3	10	0.5	184
0.01	0.3	10	0.55	224
0.01	0.3	10	0.6	277
0.01	0.3	10	0.65	358
0.01	0.3	10	0.7	476
0.01	0.3	10	0.75	668
0.01	0.3	10	0.8	1014
0.01	0.3	10	0.85	1738
0.01	0.3	10	0.9	3784
0.01	0.3	10	0.95	14650
0.01	0.3	10	1	1000001
0.01	0.4	1.1	0	20203
0.01	0.4	1.1	0.05	22368
0.01	0.4	1.1	0.1	24933
0.01	0.4	1.1	0.15	27828
0.01	0.4	1.1	0.2	31494
0.01	0.4	1.1	0.25	35756
0.01	0.4	1.1	0.3	40952
0.01	0.4	1.1	0.35	47638
0.01	0.4	1.1	0.4	55832
0.01	0.4	1.1	0.45	66368
0.01	0.4	1.1	0.5	80139
0.01	0.4	1.1	0.55	99638
0.01	0.4	1.1	0.6	126468
0.01	0.4	1.1	0.65	163786
0.01	0.4	1.1	0.7	222164
0.01	0.4	1.1	0.75	320248
0.01	0.4	1.1	0.8	502396
0.01	0.4	1.1	0.85	897614
0.01	0.4	1.1	0.9	1000001
0.01	0.4	1.1	0.95	1000001
0.01	0.4	1.1	1	1000001
0.01	0.4	1.2	0	5502
0.01	0.4	1.2	0.05	6122
0.01	0.4	1.2	0.1	6776
0.01	0.4	1.2	0.15	7620
0.01	0.4	1.2	0.2	8616
0.01	0.4	1.2	0.25	9644
0.01	0.4	1.2	0.3	11182
0.01	0.4	1.2	0.35	12909
0.01	0.4	1.2	0.4	15126
0.01	0.4	1.2	0.45	18128
0.01	0.4	1.2	0.5	21697
0.01	0.4	1.2	0.55	26994
0.01	0.4	1.2	0.6	34182
0.01	0.4	1.2	0.65	44466
0.01	0.4	1.2	0.7	60372
0.01	0.4	1.2	0.75	87046
0.01	0.4	1.2	0.8	135778
0.01	0.4	1.2	0.85	242220
0.01	0.4	1.2	0.9	542972
0.01	0.4	1.2	0.95	1000001
0.01	0.4	1.2	1	1000001
0.01	0.4	1.3	0	2642
0.01	0.4	1.3	0.05	2940
0.01	0.4	1.3	0.1	3266
0.01	0.4	1.3	0.15	3664
0.01	0.4	1.3	0.2	4106
0.01	0.4	1.3	0.25	4670
0.01	0.4	1.3	0.3	5370
0.01	0.4	1.3	0.35	6165
0.01	0.4	1.3	0.4	7326
0.01	0.4	1.3	0.45	8672
0.01	0.4	1.3	0.5	10516
0.01	0.4	1.3	0.55	12818
0.01	0.4	1.3	0.6	16288
0.01	0.4	1.3	0.65	21238
0.01	0.4	1.3	0.7	28982
0.01	0.4	1.3	0.75	41586
0.01	0.4	1.3	0.8	64982
0.01	0.4	1.3	0.85	115042
0.01	0.4	1.3	0.9	257806
0.01	0.4	1.3	0.95	1000001
0.01	0.4	1.3	1	1000001
0.01	0.4	1.5	0	1104
0.01	0.4	1.5	0.05	1224
0.01	0.4	1.5	0.1	1360
0.01	0.4	1.5	0.15	1524
0.01	0.4	1.5	0.2	1710
0.01	0.4	1.5	0.25	1964
0.01	0.4	1.5	0.3	2254
0.01	0.4	1.5	0.35	2592
0.01	0.4	1.5	0.4	3032
0.01	0.4	1.5	0.45	3628
0.01	0.4	1.5	0.5	4358
0.01	0.4	1.5	0.55	5380
0.01	0.4	1.5	0.6	6814
0.01	0.4	1.5	0.65	8914
0.01	0.4	1.5	0.7	12088
0.01	0.4	1.5	0.75	17186
0.01	0.4	1.5	0.8	26966
0.01	0.4	1.5	0.85	47684
0.01	0.4	1.5	0.9	107434
0.01	0.4	1.5	0.95	428254
0.01	0.4	1.5	1	1000001
0.01	0.4	2	0	380
0.01	0.4	2	0.05	424
0.01	0.4	2	0.1	472
0.01	0.4	2	0.15	528
0.01	0.4	2	0.2	594
0.01	0.4	2	0.25	678
0.01	0.4	2	0.3	782
0.01	0.4	2	0.35	908
0.01	0.4	2	0.4	1054
0.01	0.4	2	0.45	1254
0.01	0.4	2	0.5	1500
0.01	0.4	2	0.55	1856
0.01	0.4	2	0.6	2364
0.01	0.4	2	0.65	3062
0.01	0.4	2	0.7	4146
0.01	0.4	2	0.75	5936
0.01	0.4	2	0.8	9246
0.01	0.4	2	0.85	16340
0.01	0.4	2	0.9	36470
0.01	0.4	2	0.95	145888
0.01	0.4	2	1	1000001
0.01	0.4	5	0	84
0.01	0.4	5	0.05	93
0.01	0.4	5	0.1	104
0.01	0.4	5	0.15	118
0.01	0.4	5	0.2	136
0.01	0.4	5	0.25	154
0.01	0.4	5	0.3	176
0.01	0.4	5	0.35	204
0.01	0.4	5	0.4	236
0.01	0.4	5	0.45	286
0.01	0.4	5	0.5	340
0.01	0.4	5	0.55	424
0.01	0.4	5	0.6	530
0.01	0.4	5	0.65	688
0.01	0.4	5	0.7	932
0.01	0.4	5	0.75	1330
0.01	0.4	5	0.8	2058
0.01	0.4	5	0.85	3600
0.01	0.4	5	0.9	8030
0.01	0.4	5	0.95	31432
0.01	0.4	5	1	1000001
0.01	0.4	10	0	52
0.01	0.4	10	0.05	58
0.01	0.4	10	0.1	64
0.01	0.4	10	0.15	74
0.01	0.4	10	0.2	84
0.01	0.4	10	0.25	98
0.01	0.4	10	0.3	114
0.01	0.4	10	0.35	132
0.01	0.4	10	0.4	154
0.01	0.4	10	0.45	180
0.01	0.4	10	0.5	218
0.01	0.4	10	0.55	268
0.01	0.4	10	0.6	337
0.01	0.4	10	0.65	438
0.01	0.4	10	0.7	590
0.01	0.4	10	0.75	838
0.01	0.4	10	0.8	1290
0.01	0.4	10	0.85	2258
0.01	0.4	10	0.9	4998
0.01	0.4	10	0.95	19484
0.01	0.4	10	1	1000001
0.01	0.5	1.1	0	19606
0.01	0.5	1.1	0.05	21852
0.01	0.5	1.1	0.1	24254
0.01	0.5	1.1	0.15	27067
0.01	0.5	1.1	0.2	30592
0.01	0.5	1.1	0.25	35070
0.01	0.5	1.1	0.3	40118
0.01	0.5	1.1	0.35	46142
0.01	0.5	1.1	0.4	54490
0.01	0.5	1.1	0.45	64796
0.01	0.5	1.1	0.5	78114
0.01	0.5	1.1	0.55	96806
0.01	0.5	1.1	0.6	122314
0.01	0.5	1.1	0.65	159936
0.01	0.5	1.1	0.7	217280
0.01	0.5	1.1	0.75	312223
0.01	0.5	1.1	0.8	494142
0.01	0.5	1.1	0.85	871700
0.01	0.5	1.1	0.9	1000001
0.01	0.5	1.1	0.95	1000001
0.01	0.5	1.1	1	1000001
0.01	0.5	1.2	0	5384
0.01	0.5	1.2	0.05	5946
0.01	0.5	1.2	0.1	6592
0.01	0.5	1.2	0.15	7442
0.01	0.5	1.2	0.2	8356
0.01	0.5	1.2	0.25	9592
0.01	0.5	1.2	0.3	11048
0.01	0.5	1.2	0.35	12690
0.01	0.5	1.2	0.4	14944
0.01	0.5	1.2	0.45	17742
0.01	0.5	1.2	0.5	21453
0.01	0.5	1.2	0.55	26504
0.01	0.5	1.2	0.6	33626
0.01	0.5	1.2	0.65	44070
0.01	0.5	1.2	0.7	59666
0.01	0.5	1.2	0.75	85996
0.01	0.5	1.2	0.8	134314
0.01	0.5	1.2	0.85	238836
0.01	0.5	1.2	0.9	537876
0.01	0.5	1.2	0.95	1000001
0.01	0.5	1.2	1	1000001
0.01	0.5	1.3	0	2600
0.01	0.5	1.3	0.05	2876
0.01	0.5	1.3	0.1	3220
0.01	0.5	1.3	0.15	3601
0.01	0.5	1.3	0.2	4076
0.01	0.5	1.3	0.25	4646
0.01	0.5	1.3	0.3	5336
0.01	0.5	1.3	0.35	6165
0.01	0.5	1.3	0.4	7268
0.01	0.5	1.3	0.45	8638
0.01	0.5	1.3	0.5	10492
0.01	0.5	1.3	0.55	12942
0.01	0.5	1.3	0.6	16220
0.01	0.5	1.3	0.65	21298
0.01	0.5	1.3	0.7	29026
0.01	0.5	1.3	0.75	41836
0.01	0.5	1.3	0.8	65466
0.01	0.5	1.3	0.85	116154
0.01	0.5	1.3	0.9	261332
0.01	0.5	1.3	0.95	1000001
0.01	0.5	1.3	1	1000001
0.01	0.5	1.5	0	1104
0.01	0.5	1.5	0.05	1230
0.01	0.5	1.5	0.1	1368
0.01	0.5	1.5	0.15	1530
0.01	0.5	1.5	0.2	1718
0.01	0.5	1.5	0.25	1976
0.01	0.5	1.5	0.3	2270
0.01	0.5	1.5	0.35	2616
0.01	0.5	1.5	0.4	3072
0.01	0.5	1.5	0.45	3684
0.01	0.5	1.5	0.5	4427
0.01	0.5	1.5	0.55	5476
0.01	0.5	1.5	0.6	6968
0.01	0.5	1.5	0.65	9112
0.01	0.5	1.5	0.7	12402
0.01	0.5	1.5	0.75	17886
0.01	0.5	1.5	0.8	27956
0.01	0.5	1.5	0.85	49072
0.01	0.5	1.5	0.9	110352
0.01	0.5	1.5	0.95	443846
0.01	0.5	1.5	1	1000001
0.01	0.5	2	0	394
0.01	0.5	2	0.05	436
0.01	0.5	2	0.1	490
0.01	0.5	2	0.15	550
[truncated: 2,117 more rows]
