# Supplementary material for: The Impact of Phenotypic and Genetic Heterogeneity on Results of Genome Wide Association Studies of Complex Diseases
Source: PLoS One. 2013 Oct 11;8(10):e76295. doi: 10.1371/journal.pone.0076295 (PMC3795757; doi:10.1371/journal.pone.0076295)
Supplement: Table S2 — Case-control simulation results of the impact of increasing level of admixture (β) on the statistical power to detect association at p<5×10−8. Results are presented for dominant and multiplicative genetic models with the following parameters: population prevalence for the disorder (0.001, 0.01, 0.05, 0.1), minor allele frequency (MAF) (0.01, 0.05, 0.1, 0.2, 0.3, 0.4, 0.5), and the relative risk of the disorder for the minor allele (1.1, 1.2, 1.3, 1.5, 2, 5, 10). (XLS) [file pone.0076295.s004.xls]

## Sheet: dominant model
					Power at p < 5e-8
Population Prevalence	MAF	Relative Risk	β	Geometric Mean of OR	Cochrane-Armitage Test	Chi-Squared Test
0.001	0.01	1.1	0	1.10402	0	NA
0.001	0.01	1.1	0.05	1.09379	0	NA
0.001	0.01	1.1	0.1	1.08974	0	NA
0.001	0.01	1.1	0.15	1.08685	0	NA
0.001	0.01	1.1	0.2	1.08559	0	NA
0.001	0.01	1.1	0.25	1.07729	0	NA
0.001	0.01	1.1	0.3	1.07103	0	NA
0.001	0.01	1.1	0.35	1.07045	0	NA
0.001	0.01	1.1	0.4	1.05712	0	NA
0.001	0.01	1.1	0.45	1.05591	0	NA
0.001	0.01	1.1	0.5	1.046	0	NA
0.001	0.01	1.1	0.55	1.0395	0	NA
0.001	0.01	1.1	0.6	1.03772	0	NA
0.001	0.01	1.1	0.65	1.03863	0	NA
0.001	0.01	1.1	0.7	1.02906	0	NA
0.001	0.01	1.1	0.75	1.02696	0	NA
0.001	0.01	1.1	0.8	1.02199	0	NA
0.001	0.01	1.1	0.85	1.00543	0	NA
0.001	0.01	1.1	0.9	1.00565	0	NA
0.001	0.01	1.1	0.95	1.00323	0	NA
0.001	0.01	1.1	1	0.995972	0	NA
0.001	0.01	1.2	0	1.2023	0	NA
0.001	0.01	1.2	0.05	1.1858	0	NA
0.001	0.01	1.2	0.1	1.18015	0	NA
0.001	0.01	1.2	0.15	1.17002	0	NA
0.001	0.01	1.2	0.2	1.15694	0	NA
0.001	0.01	1.2	0.25	1.14817	0	NA
0.001	0.01	1.2	0.3	1.14018	0	NA
0.001	0.01	1.2	0.35	1.12404	0	NA
0.001	0.01	1.2	0.4	1.1203	0	NA
0.001	0.01	1.2	0.45	1.10235	0	NA
0.001	0.01	1.2	0.5	1.10758	0	NA
0.001	0.01	1.2	0.55	1.08607	0	NA
0.001	0.01	1.2	0.6	1.08241	0	NA
0.001	0.01	1.2	0.65	1.07308	0	NA
0.001	0.01	1.2	0.7	1.05859	0	NA
0.001	0.01	1.2	0.75	1.05055	0	NA
0.001	0.01	1.2	0.8	1.03908	0	NA
0.001	0.01	1.2	0.85	1.0263	0	NA
0.001	0.01	1.2	0.9	1.02152	0	NA
0.001	0.01	1.2	0.95	1.01285	0	NA
0.001	0.01	1.2	1	1.0027	0	NA
0.001	0.01	1.3	0	1.29884	0.002	NA
0.001	0.01	1.3	0.05	1.28489	0.003	NA
0.001	0.01	1.3	0.1	1.27412	0.002	NA
0.001	0.01	1.3	0.15	1.25624	0	NA
0.001	0.01	1.3	0.2	1.24338	0	NA
0.001	0.01	1.3	0.25	1.23284	0.001	NA
0.001	0.01	1.3	0.3	1.20609	0	NA
0.001	0.01	1.3	0.35	1.19369	0	NA
0.001	0.01	1.3	0.4	1.17815	0	NA
0.001	0.01	1.3	0.45	1.16686	0	NA
0.001	0.01	1.3	0.5	1.14833	0	NA
0.001	0.01	1.3	0.55	1.1333	0	NA
0.001	0.01	1.3	0.6	1.1191	0	NA
0.001	0.01	1.3	0.65	1.10386	0	NA
0.001	0.01	1.3	0.7	1.09004	0	NA
0.001	0.01	1.3	0.75	1.07609	0	NA
0.001	0.01	1.3	0.8	1.05757	0	NA
0.001	0.01	1.3	0.85	1.04557	0	NA
0.001	0.01	1.3	0.9	1.02678	0	NA
0.001	0.01	1.3	0.95	1.01223	0	NA
0.001	0.01	1.3	1	0.99448	0	NA
0.001	0.01	1.5	0	1.49735	0.123	NA
0.001	0.01	1.5	0.05	1.47968	0.111	NA
0.001	0.01	1.5	0.1	1.44387	0.055	NA
0.001	0.01	1.5	0.15	1.41661	0.035	NA
0.001	0.01	1.5	0.2	1.39679	0.023	NA
0.001	0.01	1.5	0.25	1.37157	0.025	NA
0.001	0.01	1.5	0.3	1.34785	0.009	NA
0.001	0.01	1.5	0.35	1.33219	0.01	NA
0.001	0.01	1.5	0.4	1.29907	0.002	NA
0.001	0.01	1.5	0.45	1.27291	0.002	NA
0.001	0.01	1.5	0.5	1.24813	0.001	NA
0.001	0.01	1.5	0.55	1.23128	0	NA
0.001	0.01	1.5	0.6	1.19829	0	NA
0.001	0.01	1.5	0.65	1.1738	0	NA
0.001	0.01	1.5	0.7	1.15234	0	NA
0.001	0.01	1.5	0.75	1.12514	0	NA
0.001	0.01	1.5	0.8	1.09956	0	NA
0.001	0.01	1.5	0.85	1.07245	0	NA
0.001	0.01	1.5	0.9	1.04672	0	NA
0.001	0.01	1.5	0.95	1.02586	0	NA
0.001	0.01	1.5	1	1.00202	0	NA
0.001	0.01	2	0	1.99853	0.995	NA
0.001	0.01	2	0.05	1.9538	0.986	NA
0.001	0.01	2	0.1	1.90988	0.977	NA
0.001	0.01	2	0.15	1.85184	0.937	NA
0.001	0.01	2	0.2	1.80633	0.884	NA
0.001	0.01	2	0.25	1.75598	0.797	NA
0.001	0.01	2	0.3	1.69549	0.678	NA
0.001	0.01	2	0.35	1.651	0.535	NA
0.001	0.01	2	0.4	1.59238	0.367	NA
0.001	0.01	2	0.45	1.55093	0.252	NA
0.001	0.01	2	0.5	1.49398	0.136	NA
0.001	0.01	2	0.55	1.45698	0.065	NA
0.001	0.01	2	0.6	1.39787	0.033	NA
0.001	0.01	2	0.65	1.3449	0.009	NA
0.001	0.01	2	0.7	1.29722	0.002	NA
0.001	0.01	2	0.75	1.25234	0	NA
0.001	0.01	2	0.8	1.19968	0	NA
0.001	0.01	2	0.85	1.14825	0	NA
0.001	0.01	2	0.9	1.09231	0	NA
0.001	0.01	2	0.95	1.05036	0	NA
0.001	0.01	2	1	0.99429	0	NA
0.001	0.01	5	0	5.04408	1	NA
0.001	0.01	5	0.05	4.8176	1	NA
0.001	0.01	5	0.1	4.59103	1	NA
0.001	0.01	5	0.15	4.37507	1	NA
0.001	0.01	5	0.2	4.16432	1	NA
0.001	0.01	5	0.25	3.95372	1	NA
0.001	0.01	5	0.3	3.7502	1	NA
0.001	0.01	5	0.35	3.54382	1	NA
0.001	0.01	5	0.4	3.34158	1	NA
0.001	0.01	5	0.45	3.1239	1	NA
0.001	0.01	5	0.5	2.95691	1	NA
0.001	0.01	5	0.55	2.74495	1	NA
0.001	0.01	5	0.6	2.53231	1	NA
0.001	0.01	5	0.65	2.34335	1	NA
0.001	0.01	5	0.7	2.13882	1	NA
0.001	0.01	5	0.75	1.95946	0.991	NA
0.001	0.01	5	0.8	1.7592	0.815	NA
0.001	0.01	5	0.85	1.57104	0.291	NA
0.001	0.01	5	0.9	1.38113	0.021	NA
0.001	0.01	5	0.95	1.18757	0	NA
0.001	0.01	5	1	0.999983	0	NA
0.001	0.01	10	0	10.0732	1	NA
0.001	0.01	10	0.05	9.59174	1	1
0.001	0.01	10	0.1	9.03431	1	NA
0.001	0.01	10	0.15	8.52618	1	1
0.001	0.01	10	0.2	8.0278	1	NA
0.001	0.01	10	0.25	7.50526	1	NA
0.001	0.01	10	0.3	7.07151	1	NA
0.001	0.01	10	0.35	6.56305	1	NA
0.001	0.01	10	0.4	6.09103	1	1
0.001	0.01	10	0.45	5.63659	1	NA
0.001	0.01	10	0.5	5.17859	1	NA
0.001	0.01	10	0.55	4.73665	1	NA
0.001	0.01	10	0.6	4.29336	1	NA
0.001	0.01	10	0.65	3.84697	1	NA
0.001	0.01	10	0.7	3.40577	1	NA
0.001	0.01	10	0.75	3.01017	1	NA
0.001	0.01	10	0.8	2.59221	1	NA
0.001	0.01	10	0.85	2.1769	1	NA
0.001	0.01	10	0.9	1.7791	0.859	NA
0.001	0.01	10	0.95	1.38653	0.017	NA
0.001	0.01	10	1	1.00319	0	NA
0.001	0.05	1.1	0	1.10329	0.002	0.001
0.001	0.05	1.1	0.05	1.09503	0.001	0.001
0.001	0.05	1.1	0.1	1.09199	0	0
0.001	0.05	1.1	0.15	1.08283	0	0
0.001	0.05	1.1	0.2	1.07997	0	0.001
0.001	0.05	1.1	0.25	1.07557	0	0
0.001	0.05	1.1	0.3	1.06859	0	0
0.001	0.05	1.1	0.35	1.06753	0	0
0.001	0.05	1.1	0.4	1.05845	0	0
0.001	0.05	1.1	0.45	1.05635	0	0
0.001	0.05	1.1	0.5	1.05012	0	0
0.001	0.05	1.1	0.55	1.04635	0	0
0.001	0.05	1.1	0.6	1.04161	0	0
0.001	0.05	1.1	0.65	1.03349	0	0
0.001	0.05	1.1	0.7	1.02971	0	0
0.001	0.05	1.1	0.75	1.0285	0	0
0.001	0.05	1.1	0.8	1.01877	0	0
0.001	0.05	1.1	0.85	1.01508	0	0
0.001	0.05	1.1	0.9	1.00866	0	0
0.001	0.05	1.1	0.95	1.00548	0	0
0.001	0.05	1.1	1	1.00068	0	0
0.001	0.05	1.2	0	1.19701	0.063	0.038
0.001	0.05	1.2	0.05	1.19405	0.05	0.031
0.001	0.05	1.2	0.1	1.17982	0.037	0.02
0.001	0.05	1.2	0.15	1.17111	0.022	0.016
0.001	0.05	1.2	0.2	1.16006	0.016	0.009
0.001	0.05	1.2	0.25	1.1512	0.007	0.007
0.001	0.05	1.2	0.3	1.13812	0.004	0.003
0.001	0.05	1.2	0.35	1.13111	0.006	0.004
0.001	0.05	1.2	0.4	1.11878	0	0
0.001	0.05	1.2	0.45	1.11316	0	0
0.001	0.05	1.2	0.5	1.09848	0	0
0.001	0.05	1.2	0.55	1.08946	0	0
0.001	0.05	1.2	0.6	1.0805	0	0
0.001	0.05	1.2	0.65	1.06966	0	0
0.001	0.05	1.2	0.7	1.05835	0	0
0.001	0.05	1.2	0.75	1.04997	0	0
0.001	0.05	1.2	0.8	1.03661	0	0
0.001	0.05	1.2	0.85	1.03076	0	0
0.001	0.05	1.2	0.9	1.01904	0	0
0.001	0.05	1.2	0.95	1.00988	0	0
0.001	0.05	1.2	1	0.997482	0	0
0.001	0.05	1.3	0	1.29941	0.635	0.526
0.001	0.05	1.3	0.05	1.28453	0.517	0.407
0.001	0.05	1.3	0.1	1.26716	0.401	0.299
0.001	0.05	1.3	0.15	1.2509	0.299	0.212
0.001	0.05	1.3	0.2	1.23856	0.21	0.15
0.001	0.05	1.3	0.25	1.22561	0.149	0.1
0.001	0.05	1.3	0.3	1.21213	0.098	0.067
0.001	0.05	1.3	0.35	1.19336	0.053	0.028
0.001	0.05	1.3	0.4	1.17662	0.027	0.014
0.001	0.05	1.3	0.45	1.16481	0.01	0.005
0.001	0.05	1.3	0.5	1.1485	0.008	0.003
0.001	0.05	1.3	0.55	1.1346	0.002	0.002
0.001	0.05	1.3	0.6	1.1216	0	0
0.001	0.05	1.3	0.65	1.10057	0	0
0.001	0.05	1.3	0.7	1.08716	0	0
0.001	0.05	1.3	0.75	1.07638	0	0
0.001	0.05	1.3	0.8	1.05881	0	0
0.001	0.05	1.3	0.85	1.04593	0	0
0.001	0.05	1.3	0.9	1.02812	0	0
0.001	0.05	1.3	0.95	1.01546	0	0
0.001	0.05	1.3	1	1.00265	0	0
0.001	0.05	1.5	0	1.49654	1	1
0.001	0.05	1.5	0.05	1.47314	0.999	0.999
0.001	0.05	1.5	0.1	1.44974	0.999	0.997
0.001	0.05	1.5	0.15	1.41946	0.991	0.985
0.001	0.05	1.5	0.2	1.39386	0.967	0.943
0.001	0.05	1.5	0.25	1.36895	0.938	0.893
0.001	0.05	1.5	0.3	1.34543	0.88	0.825
0.001	0.05	1.5	0.35	1.31934	0.748	0.672
0.001	0.05	1.5	0.4	1.29192	0.568	0.471
0.001	0.05	1.5	0.45	1.26886	0.421	0.332
0.001	0.05	1.5	0.5	1.24336	0.246	0.171
0.001	0.05	1.5	0.55	1.21524	0.111	0.069
0.001	0.05	1.5	0.6	1.19495	0.061	0.035
0.001	0.05	1.5	0.65	1.16795	0.013	0.008
0.001	0.05	1.5	0.7	1.14427	0.008	0.004
0.001	0.05	1.5	0.75	1.12151	0.003	0.001
0.001	0.05	1.5	0.8	1.09762	0	0
0.001	0.05	1.5	0.85	1.07106	0	0
0.001	0.05	1.5	0.9	1.04654	0	0
0.001	0.05	1.5	0.95	1.02386	0	0
0.001	0.05	1.5	1	0.999335	0	0
0.001	0.05	2	0	2.00738	1	1
0.001	0.05	2	0.05	1.94634	1	1
0.001	0.05	2	0.1	1.89854	1	1
0.001	0.05	2	0.15	1.83713	1	1
0.001	0.05	2	0.2	1.78377	1	1
0.001	0.05	2	0.25	1.7348	1	1
0.001	0.05	2	0.3	1.68376	1	1
0.001	0.05	2	0.35	1.63139	1	1
0.001	0.05	2	0.4	1.58136	1	1
0.001	0.05	2	0.45	1.52722	1	1
0.001	0.05	2	0.5	1.47653	0.998	0.998
0.001	0.05	2	0.55	1.4292	0.994	0.989
0.001	0.05	2	0.6	1.37697	0.962	0.921
0.001	0.05	2	0.65	1.32836	0.791	0.704
0.001	0.05	2	0.7	1.27889	0.496	0.38
0.001	0.05	2	0.75	1.23548	0.188	0.131
0.001	0.05	2	0.8	1.18233	0.039	0.024
0.001	0.05	2	0.85	1.13833	0.005	0.004
0.001	0.05	2	0.9	1.09122	0	0
0.001	0.05	2	0.95	1.04578	0	0
0.001	0.05	2	1	1.0018	0	0
0.001	0.05	5	0	5.01963	1	1
0.001	0.05	5	0.05	4.74832	1	1
0.001	0.05	5	0.1	4.47537	1	1
0.001	0.05	5	0.15	4.2278	1	1
0.001	0.05	5	0.2	3.98149	1	1
0.001	0.05	5	0.25	3.74774	1	1
0.001	0.05	5	0.3	3.52036	1	1
0.001	0.05	5	0.35	3.30105	1	1
0.001	0.05	5	0.4	3.07763	1	1
0.001	0.05	5	0.45	2.87712	1	1
0.001	0.05	5	0.5	2.6798	1	1
0.001	0.05	5	0.55	2.48186	1	1
0.001	0.05	5	0.6	2.30242	1	1
0.001	0.05	5	0.65	2.12019	1	1
0.001	0.05	5	0.7	1.94639	1	1
0.001	0.05	5	0.75	1.77786	1	1
0.001	0.05	5	0.8	1.61205	1	1
0.001	0.05	5	0.85	1.45031	0.998	0.996
0.001	0.05	5	0.9	1.29909	0.621	0.531
0.001	0.05	5	0.95	1.14456	0.003	0.002
0.001	0.05	5	1	1.0027	0	0
0.001	0.05	10	0	10.0238	1	1
0.001	0.05	10	0.05	9.2413	1	1
0.001	0.05	10	0.1	8.49269	1	1
0.001	0.05	10	0.15	7.8055	1	1
0.001	0.05	10	0.2	7.17159	1	1
0.001	0.05	10	0.25	6.56465	1	1
0.001	0.05	10	0.3	6.0061	1	1
0.001	0.05	10	0.35	5.50964	1	1
0.001	0.05	10	0.4	5.01848	1	1
0.001	0.05	10	0.45	4.56738	1	1
0.001	0.05	10	0.5	4.14087	1	1
0.001	0.05	10	0.55	3.74951	1	1
0.001	0.05	10	0.6	3.3774	1	1
0.001	0.05	10	0.65	3.01587	1	1
0.001	0.05	10	0.7	2.67838	1	1
0.001	0.05	10	0.75	2.36449	1	1
0.001	0.05	10	0.8	2.05982	1	1
0.001	0.05	10	0.85	1.77538	1	1
0.001	0.05	10	0.9	1.50911	1	0.999
0.001	0.05	10	0.95	1.24716	0.257	0.188
0.001	0.05	10	1	0.999653	0	0
0.001	0.1	1.1	0	1.09997	0.003	0.001
0.001	0.1	1.1	0.05	1.09448	0.002	0.002
0.001	0.1	1.1	0.1	1.0898	0.002	0.002
0.001	0.1	1.1	0.15	1.08207	0.001	0.001
0.001	0.1	1.1	0.2	1.07919	0	0
0.001	0.1	1.1	0.25	1.07321	0	0
0.001	0.1	1.1	0.3	1.06941	0	0
0.001	0.1	1.1	0.35	1.06642	0.001	0.001
0.001	0.1	1.1	0.4	1.05921	0	0.001
0.001	0.1	1.1	0.45	1.0557	0	0
0.001	0.1	1.1	0.5	1.04915	0	0
0.001	0.1	1.1	0.55	1.04488	0	0
0.001	0.1	1.1	0.6	1.04025	0	0
0.001	0.1	1.1	0.65	1.03426	0	0
0.001	0.1	1.1	0.7	1.03089	0	0
0.001	0.1	1.1	0.75	1.02587	0	0
0.001	0.1	1.1	0.8	1.01709	0	0
0.001	0.1	1.1	0.85	1.01544	0	0
0.001	0.1	1.1	0.9	1.00999	0	0
0.001	0.1	1.1	0.95	1.00597	0	0
0.001	0.1	1.1	1	1.00028	0	0
0.001	0.1	1.2	0	1.19868	0.393	0.303
0.001	0.1	1.2	0.05	1.19003	0.294	0.22
0.001	0.1	1.2	0.1	1.18072	0.235	0.176
0.001	0.1	1.2	0.15	1.16959	0.147	0.099
0.001	0.1	1.2	0.2	1.15895	0.109	0.069
0.001	0.1	1.2	0.25	1.14973	0.073	0.044
0.001	0.1	1.2	0.3	1.13938	0.047	0.025
0.001	0.1	1.2	0.35	1.12918	0.018	0.008
0.001	0.1	1.2	0.4	1.11974	0.007	0.004
0.001	0.1	1.2	0.45	1.10653	0.007	0.004
0.001	0.1	1.2	0.5	1.09967	0.004	0.001
0.001	0.1	1.2	0.55	1.08772	0.001	0.001
0.001	0.1	1.2	0.6	1.0765	0.001	0
0.001	0.1	1.2	0.65	1.06861	0	0
0.001	0.1	1.2	0.7	1.05945	0	0
0.001	0.1	1.2	0.75	1.04875	0	0
0.001	0.1	1.2	0.8	1.03717	0	0
0.001	0.1	1.2	0.85	1.0289	0	0
0.001	0.1	1.2	0.9	1.01913	0	0
0.001	0.1	1.2	0.95	1.00826	0	0
0.001	0.1	1.2	1	1.00068	0	0
0.001	0.1	1.3	0	1.2994	0.986	0.966
0.001	0.1	1.3	0.05	1.28355	0.954	0.92
0.001	0.1	1.3	0.1	1.26953	0.908	0.866
0.001	0.1	1.3	0.15	1.25384	0.844	0.764
0.001	0.1	1.3	0.2	1.23782	0.739	0.649
0.001	0.1	1.3	0.25	1.22224	0.603	0.503
0.001	0.1	1.3	0.3	1.20711	0.472	0.365
0.001	0.1	1.3	0.35	1.19091	0.329	0.245
0.001	0.1	1.3	0.4	1.17673	0.211	0.141
0.001	0.1	1.3	0.45	1.16139	0.118	0.069
0.001	0.1	1.3	0.5	1.14494	0.053	0.029
0.001	0.1	1.3	0.55	1.13228	0.028	0.018
0.001	0.1	1.3	0.6	1.11452	0.003	0
0.001	0.1	1.3	0.65	1.10216	0.005	0
0.001	0.1	1.3	0.7	1.08668	0.001	0
0.001	0.1	1.3	0.75	1.07068	0.001	0
0.001	0.1	1.3	0.8	1.05593	0	0
0.001	0.1	1.3	0.85	1.04034	0	0
0.001	0.1	1.3	0.9	1.02733	0	0
0.001	0.1	1.3	0.95	1.01573	0	0
0.001	0.1	1.3	1	1.00028	0	0
0.001	0.1	1.5	0	1.50377	1	1
0.001	0.1	1.5	0.05	1.47463	1	1
0.001	0.1	1.5	0.1	1.44548	1	1
0.001	0.1	1.5	0.15	1.41977	1	1
0.001	0.1	1.5	0.2	1.39614	1	1
0.001	0.1	1.5	0.25	1.36826	0.999	0.999
0.001	0.1	1.5	0.3	1.33777	0.997	0.997
0.001	0.1	1.5	0.35	1.31412	0.997	0.988
0.001	0.1	1.5	0.4	1.2885	0.966	0.94
0.001	0.1	1.5	0.45	1.26461	0.909	0.85
0.001	0.1	1.5	0.5	1.23875	0.749	0.664
0.001	0.1	1.5	0.55	1.2119	0.538	0.418
0.001	0.1	1.5	0.6	1.18995	0.308	0.222
0.001	0.1	1.5	0.65	1.16445	0.121	0.08
0.001	0.1	1.5	0.7	1.13967	0.036	0.021
0.001	0.1	1.5	0.75	1.11716	0.012	0.005
0.001	0.1	1.5	0.8	1.09237	0.003	0.002
0.001	0.1	1.5	0.85	1.06893	0	0
0.001	0.1	1.5	0.9	1.04382	0	0
0.001	0.1	1.5	0.95	1.02325	0	0
0.001	0.1	1.5	1	1.00062	0	0
0.001	0.1	2	0	2.00221	1	1
0.001	0.1	2	0.05	1.94712	1	1
0.001	0.1	2	0.1	1.88644	1	1
0.001	0.1	2	0.15	1.82813	1	1
0.001	0.1	2	0.2	1.77547	1	1
0.001	0.1	2	0.25	1.717	1	1
0.001	0.1	2	0.3	1.6641	1	1
0.001	0.1	2	0.35	1.61185	1	1
0.001	0.1	2	0.4	1.55865	1	1
0.001	0.1	2	0.45	1.50888	1	1
0.001	0.1	2	0.5	1.45671	1	1
0.001	0.1	2	0.55	1.40765	1	1
0.001	0.1	2	0.6	1.36004	0.999	0.999
0.001	0.1	2	0.65	1.31158	0.996	0.983
0.001	0.1	2	0.7	1.26564	0.9	0.85
0.001	0.1	2	0.75	1.22034	0.594	0.484
0.001	0.1	2	0.8	1.17364	0.188	0.118
0.001	0.1	2	0.85	1.12833	0.031	0.017
0.001	0.1	2	0.9	1.08705	0.001	0.001
0.001	0.1	2	0.95	1.03993	0	0
0.001	0.1	2	1	1.00195	0	0
0.001	0.1	5	0	5.00723	1	1
0.001	0.1	5	0.05	4.67558	1	1
0.001	0.1	5	0.1	4.3473	1	1
0.001	0.1	5	0.15	4.06445	1	1
0.001	0.1	5	0.2	3.78647	1	1
0.001	0.1	5	0.25	3.52732	1	1
0.001	0.1	5	0.3	3.2845	1	1
0.001	0.1	5	0.35	3.05792	1	1
0.001	0.1	5	0.4	2.84177	1	1
0.001	0.1	5	0.45	2.64082	1	1
0.001	0.1	5	0.5	2.45548	1	1
0.001	0.1	5	0.55	2.2779	1	1
0.001	0.1	5	0.6	2.10456	1	1
0.001	0.1	5	0.65	1.94008	1	1
0.001	0.1	5	0.7	1.78421	1	1
0.001	0.1	5	0.75	1.63594	1	1
0.001	0.1	5	0.8	1.49842	1	1
0.001	0.1	5	0.85	1.36739	1	0.999
0.001	0.1	5	0.9	1.23708	0.742	0.652
0.001	0.1	5	0.95	1.11779	0.009	0.004
0.001	0.1	5	1	0.999544	0	0
0.001	0.1	10	0	10.0426	1	1
0.001	0.1	10	0.05	8.90598	1	1
0.001	0.1	10	0.1	7.93728	1	1
0.001	0.1	10	0.15	7.11733	1	1
0.001	0.1	10	0.2	6.39042	1	1
0.001	0.1	10	0.25	5.74792	1	1
0.001	0.1	10	0.3	5.17569	1	1
0.001	0.1	10	0.35	4.67267	1	1
0.001	0.1	10	0.4	4.21509	1	1
0.001	0.1	10	0.45	3.80814	1	1
0.001	0.1	10	0.5	3.4368	1	1
0.001	0.1	10	0.55	3.10028	1	1
0.001	0.1	10	0.6	2.78398	1	1
0.001	0.1	10	0.65	2.49728	1	1
0.001	0.1	10	0.7	2.23399	1	1
0.001	0.1	10	0.75	1.98753	1	1
0.001	0.1	10	0.8	1.75769	1	1
0.001	0.1	10	0.85	1.553	1	1
0.001	0.1	10	0.9	1.3561	0.999	0.998
0.001	0.1	10	0.95	1.17197	0.175	0.119
0.001	0.1	10	1	0.999638	0	0
0.001	0.2	1.1	0	1.09994	0.01	0.005
0.001	0.2	1.1	0.05	1.09428	0.007	0.002
0.001	0.2	1.1	0.1	1.08917	0.006	0.001
0.001	0.2	1.1	0.15	1.08316	0.002	0.001
0.001	0.2	1.1	0.2	1.08004	0.001	0
0.001	0.2	1.1	0.25	1.07224	0	0
0.001	0.2	1.1	0.3	1.0694	0.002	0.002
0.001	0.2	1.1	0.35	1.06251	0	0
0.001	0.2	1.1	0.4	1.06036	0	0
0.001	0.2	1.1	0.45	1.05432	0	0
0.001	0.2	1.1	0.5	1.04955	0	0
0.001	0.2	1.1	0.55	1.04444	0	0
0.001	0.2	1.1	0.6	1.04048	0.001	0.001
0.001	0.2	1.1	0.65	1.03378	0	0
0.001	0.2	1.1	0.7	1.02965	0	0
0.001	0.2	1.1	0.75	1.02269	0	0
0.001	0.2	1.1	0.8	1.02066	0	0
0.001	0.2	1.1	0.85	1.01422	0	0
0.001	0.2	1.1	0.9	1.00903	0	0
0.001	0.2	1.1	0.95	1.00372	0	0
0.001	0.2	1.1	1	1.00011	0	0
0.001	0.2	1.2	0	1.2014	0.812	0.726
0.001	0.2	1.2	0.05	1.19041	0.719	0.631
0.001	0.2	1.2	0.1	1.17635	0.539	0.446
0.001	0.2	1.2	0.15	1.16932	0.475	0.386
0.001	0.2	1.2	0.2	1.15919	0.341	0.25
0.001	0.2	1.2	0.25	1.1476	0.238	0.168
0.001	0.2	1.2	0.3	1.13428	0.12	0.078
0.001	0.2	1.2	0.35	1.12779	0.089	0.051
0.001	0.2	1.2	0.4	1.11547	0.048	0.028
0.001	0.2	1.2	0.45	1.10888	0.02	0.012
0.001	0.2	1.2	0.5	1.09683	0.005	0.001
0.001	0.2	1.2	0.55	1.08662	0.004	0.001
0.001	0.2	1.2	0.6	1.07766	0.003	0.002
0.001	0.2	1.2	0.65	1.06785	0.001	0
0.001	0.2	1.2	0.7	1.05569	0	0
0.001	0.2	1.2	0.75	1.04582	0	0
0.001	0.2	1.2	0.8	1.03651	0	0
0.001	0.2	1.2	0.85	1.02914	0	0
0.001	0.2	1.2	0.9	1.01906	0	0
0.001	0.2	1.2	0.95	1.01041	0	0
0.001	0.2	1.2	1	1.00014	0	0
0.001	0.2	1.3	0	1.30096	1	1
0.001	0.2	1.3	0.05	1.28228	0.999	0.996
0.001	0.2	1.3	0.1	1.26673	0.996	0.991
0.001	0.2	1.3	0.15	1.25005	0.993	0.977
0.001	0.2	1.3	0.2	1.23363	0.962	0.934
0.001	0.2	1.3	0.25	1.21858	0.908	0.835
0.001	0.2	1.3	0.3	1.20307	0.799	0.731
0.001	0.2	1.3	0.35	1.19012	0.69	0.585
0.001	0.2	1.3	0.4	1.17244	0.497	0.406
0.001	0.2	1.3	0.45	1.15793	0.34	0.246
0.001	0.2	1.3	0.5	1.143	0.188	0.129
0.001	0.2	1.3	0.55	1.12585	0.093	0.056
0.001	0.2	1.3	0.6	1.11326	0.028	0.021
0.001	0.2	1.3	0.65	1.09741	0.007	0.005
0.001	0.2	1.3	0.7	1.08348	0.003	0
0.001	0.2	1.3	0.75	1.07077	0.001	0.001
0.001	0.2	1.3	0.8	1.05673	0.001	0
0.001	0.2	1.3	0.85	1.04056	0	0
0.001	0.2	1.3	0.9	1.02743	0	0
0.001	0.2	1.3	0.95	1.01361	0	0
0.001	0.2	1.3	1	0.998526	0	0
0.001	0.2	1.5	0	1.50137	1	1
0.001	0.2	1.5	0.05	1.47036	1	1
0.001	0.2	1.5	0.1	1.44184	1	1
0.001	0.2	1.5	0.15	1.41468	1	1
0.001	0.2	1.5	0.2	1.38716	1	1
0.001	0.2	1.5	0.25	1.3607	1	1
0.001	0.2	1.5	0.3	1.33233	1	1
0.001	0.2	1.5	0.35	1.30574	1	1
0.001	0.2	1.5	0.4	1.2799	1	0.997
0.001	0.2	1.5	0.45	1.25606	0.987	0.976
0.001	0.2	1.5	0.5	1.23012	0.947	0.912
0.001	0.2	1.5	0.55	1.20789	0.841	0.768
0.001	0.2	1.5	0.6	1.1791	0.576	0.481
0.001	0.2	1.5	0.65	1.15499	0.302	0.228
0.001	0.2	1.5	0.7	1.13322	0.117	0.063
0.001	0.2	1.5	0.75	1.10938	0.031	0.022
0.001	0.2	1.5	0.8	1.08868	0.007	0.003
0.001	0.2	1.5	0.85	1.06473	0	0
0.001	0.2	1.5	0.9	1.04312	0	0
0.001	0.2	1.5	0.95	1.0216	0	0
0.001	0.2	1.5	1	0.99893	0	0
0.001	0.2	2	0	2.00018	1	1
0.001	0.2	2	0.05	1.93579	1	1
0.001	0.2	2	0.1	1.86977	1	1
0.001	0.2	2	0.15	1.80294	1	1
0.001	0.2	2	0.2	1.74835	1	1
0.001	0.2	2	0.25	1.68739	1	1
0.001	0.2	2	0.3	1.63185	1	1
0.001	0.2	2	0.35	1.57583	1	1
0.001	0.2	2	0.4	1.5258	1	1
0.001	0.2	2	0.45	1.47422	1	1
0.001	0.2	2	0.5	1.42616	1	1
0.001	0.2	2	0.55	1.37732	1	1
0.001	0.2	2	0.6	1.32853	1	1
0.001	0.2	2	0.65	1.28407	1	0.997
0.001	0.2	2	0.7	1.24209	0.981	0.964
0.001	0.2	2	0.75	1.19785	0.763	0.693
0.001	0.2	2	0.8	1.1552	0.313	0.235
0.001	0.2	2	0.85	1.11631	0.049	0.033
0.001	0.2	2	0.9	1.07635	0.002	0
0.001	0.2	2	0.95	1.03702	0	0
0.001	0.2	2	1	0.999562	0	0
0.001	0.2	5	0	5.00923	1	1
0.001	0.2	5	0.05	4.54991	1	1
0.001	0.2	5	0.1	4.15247	1	1
0.001	0.2	5	0.15	3.80537	1	1
0.001	0.2	5	0.2	3.49399	1	1
0.001	0.2	5	0.25	3.21192	1	1
0.001	0.2	5	0.3	2.95962	1	1
0.001	0.2	5	0.35	2.72684	1	1
0.001	0.2	5	0.4	2.52726	1	1
0.001	0.2	5	0.45	2.33492	1	1
0.001	0.2	5	0.5	2.16192	1	1
0.001	0.2	5	0.55	2.00654	1	1
0.001	0.2	5	0.6	1.85837	1	1
0.001	0.2	5	0.65	1.72224	1	1
0.001	0.2	5	0.7	1.59937	1	1
0.001	0.2	5	0.75	1.4818	1	1
0.001	0.2	5	0.8	1.37137	1	1
0.001	0.2	5	0.85	1.27028	0.999	0.998
0.001	0.2	5	0.9	1.1761	0.527	0.442
0.001	0.2	5	0.95	1.08405	0.001	0.001
0.001	0.2	5	1	0.998908	0	0
0.001	0.2	10	0	10.0151	1	1
0.001	0.2	10	0.05	8.38654	1	1
0.001	0.2	10	0.1	7.14207	1	1
0.001	0.2	10	0.15	6.15932	1	1
0.001	0.2	10	0.2	5.37615	1	1
0.001	0.2	10	0.25	4.7366	1	1
0.001	0.2	10	0.3	4.19716	1	1
0.001	0.2	10	0.35	3.74758	1	1
0.001	0.2	10	0.4	3.35499	1	1
0.001	0.2	10	0.45	3.0155	1	1
0.001	0.2	10	0.5	2.72153	1	1
0.001	0.2	10	0.55	2.45882	1	1
0.001	0.2	10	0.6	2.22264	1	1
0.001	0.2	10	0.65	2.01967	1	1
0.001	0.2	10	0.7	1.82511	1	1
0.001	0.2	10	0.75	1.65607	1	1
0.001	0.2	10	0.8	1.502	1	1
0.001	0.2	10	0.85	1.35942	1	1
0.001	0.2	10	0.9	1.23075	0.964	0.929
0.001	0.2	10	0.95	1.11007	0.029	0.013
0.001	0.2	10	1	0.999658	0	0
0.001	0.3	1.1	0	1.10091	0.018	0.007
0.001	0.3	1.1	0.05	1.09557	0.007	0.005
0.001	0.3	1.1	0.1	1.09011	0.006	0.002
0.001	0.3	1.1	0.15	1.08386	0.005	0.003
0.001	0.3	1.1	0.2	1.07954	0.004	0.001
0.001	0.3	1.1	0.25	1.07289	0	0
0.001	0.3	1.1	0.3	1.06806	0.001	0
0.001	0.3	1.1	0.35	1.0654	0.002	0
0.001	0.3	1.1	0.4	1.05966	0	0
0.001	0.3	1.1	0.45	1.05417	0.001	0.001
0.001	0.3	1.1	0.5	1.04828	0	0
0.001	0.3	1.1	0.55	1.04538	0	0
0.001	0.3	1.1	0.6	1.03823	0	0
0.001	0.3	1.1	0.65	1.0335	0	0
0.001	0.3	1.1	0.7	1.02979	0	0
0.001	0.3	1.1	0.75	1.02485	0	0
0.001	0.3	1.1	0.8	1.01972	0	0
0.001	0.3	1.1	0.85	1.01399	0	0
0.001	0.3	1.1	0.9	1.01057	0	0
0.001	0.3	1.1	0.95	1.00467	0	0
0.001	0.3	1.1	1	1.00007	0	0
0.001	0.3	1.2	0	1.20052	0.841	0.767
0.001	0.3	1.2	0.05	1.18937	0.764	0.691
0.001	0.3	1.2	0.1	1.17604	0.607	0.496
0.001	0.3	1.2	0.15	1.1681	0.505	0.399
0.001	0.3	1.2	0.2	1.15601	0.375	0.28
0.001	0.3	1.2	0.25	1.14596	0.251	0.182
0.001	0.3	1.2	0.3	1.13558	0.166	0.106
0.001	0.3	1.2	0.35	1.1275	0.111	0.067
0.001	0.3	1.2	0.4	1.11589	0.054	0.035
0.001	0.3	1.2	0.45	1.10546	0.021	0.012
0.001	0.3	1.2	0.5	1.09508	0.011	0.007
0.001	0.3	1.2	0.55	1.08609	0.009	0.003
0.001	0.3	1.2	0.6	1.07574	0.006	0.004
0.001	0.3	1.2	0.65	1.06693	0.001	0.001
0.001	0.3	1.2	0.7	1.05574	0	0.001
0.001	0.3	1.2	0.75	1.04624	0	0
0.001	0.3	1.2	0.8	1.03613	0	0
0.001	0.3	1.2	0.85	1.02672	0	0
0.001	0.3	1.2	0.9	1.01808	0	0
0.001	0.3	1.2	0.95	1.00928	0	0
0.001	0.3	1.2	1	1.00079	0	0
0.001	0.3	1.3	0	1.30191	1	1
0.001	0.3	1.3	0.05	1.28388	0.998	0.998
0.001	0.3	1.3	0.1	1.26562	0.999	0.996
0.001	0.3	1.3	0.15	1.24909	0.989	0.984
0.001	0.3	1.3	0.2	1.23304	0.979	0.95
0.001	0.3	1.3	0.25	1.21698	0.932	0.887
0.001	0.3	1.3	0.3	1.20042	0.821	0.749
0.001	0.3	1.3	0.35	1.18488	0.698	0.601
0.001	0.3	1.3	0.4	1.17093	0.56	0.451
0.001	0.3	1.3	0.45	1.15368	0.344	0.241
0.001	0.3	1.3	0.5	1.13971	0.201	0.138
0.001	0.3	1.3	0.55	1.12519	0.092	0.062
0.001	0.3	1.3	0.6	1.10927	0.046	0.027
0.001	0.3	1.3	0.65	1.0947	0.011	0.006
0.001	0.3	1.3	0.7	1.08109	0.003	0.001
0.001	0.3	1.3	0.75	1.07033	0.001	0
0.001	0.3	1.3	0.8	1.05423	0	0
0.001	0.3	1.3	0.85	1.03852	0	0
0.001	0.3	1.3	0.9	1.02569	0	0
0.001	0.3	1.3	0.95	1.01438	0	0
0.001	0.3	1.3	1	0.999999	0	0
0.001	0.3	1.5	0	1.50073	1	1
0.001	0.3	1.5	0.05	1.46881	1	1
0.001	0.3	1.5	0.1	1.43974	1	1
0.001	0.3	1.5	0.15	1.41171	1	1
0.001	0.3	1.5	0.2	1.38151	1	1
0.001	0.3	1.5	0.25	1.35364	1	1
0.001	0.3	1.5	0.3	1.32345	1	1
0.001	0.3	1.5	0.35	1.29879	1	1
0.001	0.3	1.5	0.4	1.27279	1	1
0.001	0.3	1.5	0.45	1.24605	0.981	0.974
0.001	0.3	1.5	0.5	1.21985	0.933	0.895
0.001	0.3	1.5	0.55	1.19823	0.828	0.748
0.001	0.3	1.5	0.6	1.17325	0.58	0.475
0.001	0.3	1.5	0.65	1.14889	0.306	0.21
0.001	0.3	1.5	0.7	1.12623	0.105	0.06
0.001	0.3	1.5	0.75	1.10291	0.018	0.012
0.001	0.3	1.5	0.8	1.0844	0.003	0.002
0.001	0.3	1.5	0.85	1.06145	0	0
0.001	0.3	1.5	0.9	1.03984	0	0
0.001	0.3	1.5	0.95	1.02112	0	0
0.001	0.3	1.5	1	0.999274	0	0
0.001	0.3	2	0	2.00161	1	1
0.001	0.3	2	0.05	1.92866	1	1
0.001	0.3	2	0.1	1.85611	1	1
0.001	0.3	2	0.15	1.78818	1	1
0.001	0.3	2	0.2	1.7259	1	1
0.001	0.3	2	0.25	1.66637	1	1
0.001	0.3	2	0.3	1.61189	1	1
0.001	0.3	2	0.35	1.55402	1	1
0.001	0.3	2	0.4	1.49615	1	1
0.001	0.3	2	0.45	1.44695	1	1
0.001	0.3	2	0.5	1.39881	1	1
0.001	0.3	2	0.55	1.35179	1	1
0.001	0.3	2	0.6	1.30556	1	1
0.001	0.3	2	0.65	1.26227	0.997	0.994
0.001	0.3	2	0.7	1.22212	0.945	0.912
0.001	0.3	2	0.75	1.18209	0.678	0.575
0.001	0.3	2	0.8	1.14145	0.218	0.155
0.001	0.3	2	0.85	1.10427	0.025	0.016
0.001	0.3	2	0.9	1.06966	0.002	0.001
0.001	0.3	2	0.95	1.03239	0	0
0.001	0.3	2	1	1.00142	0	0
0.001	0.3	5	0	5.00713	1	1
0.001	0.3	5	0.05	4.45458	1	1
0.001	0.3	5	0.1	3.98568	1	1
0.001	0.3	5	0.15	3.60469	1	1
0.001	0.3	5	0.2	3.27324	1	1
0.001	0.3	5	0.25	2.98914	1	1
0.001	0.3	5	0.3	2.73728	1	1
0.001	0.3	5	0.35	2.52112	1	1
0.001	0.3	5	0.4	2.32397	1	1
0.001	0.3	5	0.45	2.1488	1	1
0.001	0.3	5	0.5	1.99285	1	1
0.001	0.3	5	0.55	1.84918	1	1
0.001	0.3	5	0.6	1.72017	1	1
0.001	0.3	5	0.65	1.60279	1	1
0.001	0.3	5	0.7	1.49526	1	1
0.001	0.3	5	0.75	1.39767	1	1
0.001	0.3	5	0.8	1.30501	1	1
0.001	0.3	5	0.85	1.21771	0.939	0.888
0.001	0.3	5	0.9	1.14164	0.216	0.14
0.001	0.3	5	0.95	1.06833	0	0
0.001	0.3	5	1	0.99989	0	0
0.001	0.3	10	0	10.0121	1	1
0.001	0.3	10	0.05	7.96552	1	1
0.001	0.3	10	0.1	6.55484	1	1
0.001	0.3	10	0.15	5.54075	1	1
0.001	0.3	10	0.2	4.75777	1	1
0.001	0.3	10	0.25	4.14723	1	1
0.001	0.3	10	0.3	3.65402	1	1
0.001	0.3	10	0.35	3.24657	1	1
0.001	0.3	10	0.4	2.9058	1	1
0.001	0.3	10	0.45	2.61516	1	1
0.001	0.3	10	0.5	2.36731	1	1
0.001	0.3	10	0.55	2.14706	1	1
0.001	0.3	10	0.6	1.9573	1	1
0.001	0.3	10	0.65	1.79124	1	1
0.001	0.3	10	0.7	1.64085	1	1
0.001	0.3	10	0.75	1.50825	1	1
0.001	0.3	10	0.8	1.38577	1	1
0.001	0.3	10	0.85	1.2761	0.999	0.998
0.001	0.3	10	0.9	1.17541	0.61	0.487
0.001	0.3	10	0.95	1.08459	0.002	0.002
0.001	0.3	10	1	0.999581	0	0
0.001	0.4	1.1	0	1.10154	0.011	0.007
0.001	0.4	1.1	0.05	1.09645	0.006	0.003
0.001	0.4	1.1	0.1	1.08794	0.006	0.001
0.001	0.4	1.1	0.15	1.08477	0.003	0.002
0.001	0.4	1.1	0.2	1.07903	0.003	0.001
0.001	0.4	1.1	0.25	1.07508	0	0
0.001	0.4	1.1	0.3	1.06923	0.001	0
0.001	0.4	1.1	0.35	1.0619	0.001	0
0.001	0.4	1.1	0.4	1.05738	0	0
0.001	0.4	1.1	0.45	1.05279	0	0
0.001	0.4	1.1	0.5	1.04754	0	0
0.001	0.4	1.1	0.55	1.04191	0	0
0.001	0.4	1.1	0.6	1.03781	0	0
0.001	0.4	1.1	0.65	1.03418	0	0
0.001	0.4	1.1	0.7	1.02976	0	0
0.001	0.4	1.1	0.75	1.0225	0	0
0.001	0.4	1.1	0.8	1.01974	0	0
0.001	0.4	1.1	0.85	1.01369	0	0
0.001	0.4	1.1	0.9	1.00877	0.001	0
0.001	0.4	1.1	0.95	1.00468	0	0
0.001	0.4	1.1	1	1.00004	0	0
0.001	0.4	1.2	0	1.20051	0.739	0.658
0.001	0.4	1.2	0.05	1.19023	0.637	0.538
0.001	0.4	1.2	0.1	1.17651	0.502	0.388
0.001	0.4	1.2	0.15	1.16728	0.397	0.302
0.001	0.4	1.2	0.2	1.15395	0.244	0.187
0.001	0.4	1.2	0.25	1.14439	0.171	0.115
0.001	0.4	1.2	0.3	1.13717	0.124	0.083
0.001	0.4	1.2	0.35	1.12498	0.069	0.042
0.001	0.4	1.2	0.4	1.11478	0.042	0.022
0.001	0.4	1.2	0.45	1.10209	0.014	0.006
0.001	0.4	1.2	0.5	1.09334	0.005	0.001
0.001	0.4	1.2	0.55	1.08331	0.004	0.003
0.001	0.4	1.2	0.6	1.075	0.002	0.002
0.001	0.4	1.2	0.65	1.06492	0	0
0.001	0.4	1.2	0.7	1.05675	0	0
0.001	0.4	1.2	0.75	1.0455	0	0
0.001	0.4	1.2	0.8	1.03626	0	0
0.001	0.4	1.2	0.85	1.02497	0	0
0.001	0.4	1.2	0.9	1.01897	0	0
0.001	0.4	1.2	0.95	1.00952	0	0
0.001	0.4	1.2	1	0.998836	0	0
0.001	0.4	1.3	0	1.29928	1	0.999
0.001	0.4	1.3	0.05	1.28309	0.998	0.994
0.001	0.4	1.3	0.1	1.26601	0.993	0.983
0.001	0.4	1.3	0.15	1.24908	0.976	0.948
0.001	0.4	1.3	0.2	1.23286	0.938	0.9
0.001	0.4	1.3	0.25	1.21387	0.841	0.774
0.001	0.4	1.3	0.3	1.19883	0.738	0.646
0.001	0.4	1.3	0.35	1.18297	0.586	0.468
0.001	0.4	1.3	0.4	1.1687	0.408	0.331
0.001	0.4	1.3	0.45	1.15174	0.251	0.179
0.001	0.4	1.3	0.5	1.13834	0.136	0.095
0.001	0.4	1.3	0.55	1.12152	0.064	0.036
0.001	0.4	1.3	0.6	1.1082	0.019	0.013
0.001	0.4	1.3	0.65	1.09302	0.008	0.006
0.001	0.4	1.3	0.7	1.07985	0.005	0.001
0.001	0.4	1.3	0.75	1.06558	0.001	0
0.001	0.4	1.3	0.8	1.0518	0	0
0.001	0.4	1.3	0.85	1.0388	0	0
0.001	0.4	1.3	0.9	1.02457	0	0
0.001	0.4	1.3	0.95	1.01296	0	0
0.001	0.4	1.3	1	0.998507	0	0
0.001	0.4	1.5	0	1.50041	1	1
0.001	0.4	1.5	0.05	1.46777	1	1
0.001	0.4	1.5	0.1	1.43614	1	1
0.001	0.4	1.5	0.15	1.40464	1	1
0.001	0.4	1.5	0.2	1.37665	1	1
0.001	0.4	1.5	0.25	1.34909	1	1
0.001	0.4	1.5	0.3	1.31988	1	1
0.001	0.4	1.5	0.35	1.29334	0.999	0.999
0.001	0.4	1.5	0.4	1.26433	0.987	0.973
0.001	0.4	1.5	0.45	1.24192	0.956	0.925
0.001	0.4	1.5	0.5	1.21721	0.87	0.799
0.001	0.4	1.5	0.55	1.19202	0.659	0.562
0.001	0.4	1.5	0.6	1.16807	0.397	0.297
0.001	0.4	1.5	0.65	1.14371	0.162	0.113
0.001	0.4	1.5	0.7	1.12285	0.05	0.035
0.001	0.4	1.5	0.75	1.10156	0.013	0.009
0.001	0.4	1.5	0.8	1.07968	0.001	0.002
0.001	0.4	1.5	0.85	1.05981	0	0
0.001	0.4	1.5	0.9	1.03933	0	0
0.001	0.4	1.5	0.95	1.01781	0	0
0.001	0.4	1.5	1	1.00084	0	0
0.001	0.4	2	0	2.00083	1	1
0.001	0.4	2	0.05	1.92287	1	1
0.001	0.4	2	0.1	1.84725	1	1
0.001	0.4	2	0.15	1.77734	1	1
0.001	0.4	2	0.2	1.71276	1	1
0.001	0.4	2	0.25	1.64794	1	1
0.001	0.4	2	0.3	1.58739	1	1
0.001	0.4	2	0.35	1.53173	1	1
0.001	0.4	2	0.4	1.48025	1	1
0.001	0.4	2	0.45	1.42635	1	1
0.001	0.4	2	0.5	1.3792	1	1
0.001	0.4	2	0.55	1.33179	1	1
0.001	0.4	2	0.6	1.28842	0.999	0.999
0.001	0.4	2	0.65	1.24823	0.974	0.953
0.001	0.4	2	0.7	1.20939	0.831	0.746
0.001	0.4	2	0.75	1.16862	0.41	0.316
0.001	0.4	2	0.8	1.1299	0.089	0.058
0.001	0.4	2	0.85	1.09681	0.011	0.007
0.001	0.4	2	0.9	1.06253	0	0
0.001	0.4	2	0.95	1.03007	0	0
0.001	0.4	2	1	1.00098	0	0
0.001	0.4	5	0	5.0149	1	1
0.001	0.4	5	0.05	4.37861	1	1
0.001	0.4	5	0.1	3.86874	1	1
0.001	0.4	5	0.15	3.45759	1	1
0.001	0.4	5	0.2	3.11964	1	1
0.001	0.4	5	0.25	2.8338	1	1
0.001	0.4	5	0.3	2.58802	1	1
0.001	0.4	5	0.35	2.37559	1	1
0.001	0.4	5	0.4	2.18556	1	1
0.001	0.4	5	0.45	2.02473	1	1
0.001	0.4	5	0.5	1.87949	1	1
0.001	0.4	5	0.55	1.74734	1	1
0.001	0.4	5	0.6	1.62982	1	1
0.001	0.4	5	0.65	1.52725	1	1
0.001	0.4	5	0.7	1.4305	1	1
0.001	0.4	5	0.75	1.34319	1	1
0.001	0.4	5	0.8	1.26406	0.99	0.978
0.001	0.4	5	0.85	1.18922	0.629	0.538
0.001	0.4	5	0.9	1.12172	0.067	0.036
0.001	0.4	5	0.95	1.0592	0	0
0.001	0.4	5	1	0.999563	0	0
0.001	0.4	10	0	10.0456	1	1
0.001	0.4	10	0.05	7.64397	1	1
0.001	0.4	10	0.1	6.16479	1	1
0.001	0.4	10	0.15	5.10546	1	1
0.001	0.4	10	0.2	4.34949	1	1
0.001	0.4	10	0.25	3.76712	1	1
0.001	0.4	10	0.3	3.31326	1	1
0.001	0.4	10	0.35	2.94076	1	1
0.001	0.4	10	0.4	2.637	1	1
0.001	0.4	10	0.45	2.38036	1	1
0.001	0.4	10	0.5	2.15962	1	1
0.001	0.4	10	0.55	1.9724	1	1
0.001	0.4	10	0.6	1.81053	1	1
0.001	0.4	10	0.65	1.66347	1	1
0.001	0.4	10	0.7	1.53555	1	1
0.001	0.4	10	0.75	1.42207	1	1
0.001	0.4	10	0.8	1.31882	1	0.999
0.001	0.4	10	0.85	1.22828	0.917	0.871
0.001	0.4	10	0.9	1.14617	0.184	0.122
0.001	0.4	10	0.95	1.06899	0	0
0.001	0.4	10	1	0.997949	0	0
0.001	0.5	1.1	0	1.10122	0.005	0.003
0.001	0.5	1.1	0.05	1.09566	0.002	0.002
0.001	0.5	1.1	0.1	1.09182	0.004	0.001
0.001	0.5	1.1	0.15	1.08625	0	0
0.001	0.5	1.1	0.2	1.07943	0.002	0.001
0.001	0.5	1.1	0.25	1.07253	0	0
0.001	0.5	1.1	0.3	1.06796	0.001	0
0.001	0.5	1.1	0.35	1.0628	0	0
0.001	0.5	1.1	0.4	1.05708	0	0
0.001	0.5	1.1	0.45	1.05252	0	0
0.001	0.5	1.1	0.5	1.04848	0	0
0.001	0.5	1.1	0.55	1.04329	0	0
0.001	0.5	1.1	0.6	1.03859	0	0
0.001	0.5	1.1	0.65	1.03407	0	0
0.001	0.5	1.1	0.7	1.02694	0	0
0.001	0.5	1.1	0.75	1.02206	0	0
0.001	0.5	1.1	0.8	1.01962	0	0
0.001	0.5	1.1	0.85	1.01442	0	0
0.001	0.5	1.1	0.9	1.00913	0	0
0.001	0.5	1.1	0.95	1.00319	0	0
0.001	0.5	1.1	1	0.999682	0	0
0.001	0.5	1.2	0	1.20129	0.519	0.421
0.001	0.5	1.2	0.05	1.18829	0.368	0.28
0.001	0.5	1.2	0.1	1.17834	0.293	0.229
0.001	0.5	1.2	0.15	1.16707	0.191	0.136
0.001	0.5	1.2	0.2	1.15317	0.114	0.072
0.001	0.5	1.2	0.25	1.14532	0.08	0.047
0.001	0.5	1.2	0.3	1.13364	0.047	0.024
0.001	0.5	1.2	0.35	1.12291	0.026	0.016
0.001	0.5	1.2	0.4	1.11499	0.011	0.005
0.001	0.5	1.2	0.45	1.10259	0.006	0.002
0.001	0.5	1.2	0.5	1.09219	0.006	0.004
0.001	0.5	1.2	0.55	1.08565	0.001	0
0.001	0.5	1.2	0.6	1.07319	0	0
0.001	0.5	1.2	0.65	1.06377	0	0
0.001	0.5	1.2	0.7	1.05241	0	0
0.001	0.5	1.2	0.75	1.04564	0	0
0.001	0.5	1.2	0.8	1.03574	0	0
0.001	0.5	1.2	0.85	1.02714	0	0
0.001	0.5	1.2	0.9	1.01693	0	0
0.001	0.5	1.2	0.95	1.01056	0	0
0.001	0.5	1.2	1	1.00043	0	0
0.001	0.5	1.3	0	1.30062	0.991	0.973
0.001	0.5	1.3	0.05	1.28025	0.974	0.942
0.001	0.5	1.3	0.1	1.26327	0.935	0.891
0.001	0.5	1.3	0.15	1.24641	0.861	0.78
0.001	0.5	1.3	0.2	1.22776	0.742	0.647
0.001	0.5	1.3	0.25	1.21533	0.636	0.533
0.001	0.5	1.3	0.3	1.19582	0.456	0.361
0.001	0.5	1.3	0.35	1.18175	0.312	0.245
0.001	0.5	1.3	0.4	1.16587	0.204	0.151
0.001	0.5	1.3	0.45	1.15004	0.11	0.073
0.001	0.5	1.3	0.5	1.13448	0.049	0.028
0.001	0.5	1.3	0.55	1.11937	0.024	0.012
0.001	0.5	1.3	0.6	1.10489	0.012	0.005
0.001	0.5	1.3	0.65	1.09189	0.001	0.001
0.001	0.5	1.3	0.7	1.07862	0	0
0.001	0.5	1.3	0.75	1.06497	0	0
0.001	0.5	1.3	0.8	1.05035	0	0
0.001	0.5	1.3	0.85	1.03891	0	0
0.001	0.5	1.3	0.9	1.02563	0	0
0.001	0.5	1.3	0.95	1.01372	0	0
0.001	0.5	1.3	1	0.999888	0	0
0.001	0.5	1.5	0	1.50327	1	1
0.001	0.5	1.5	0.05	1.46657	1	1
0.001	0.5	1.5	0.1	1.43378	1	1
0.001	0.5	1.5	0.15	1.40523	1	1
0.001	0.5	1.5	0.2	1.37344	1	1
0.001	0.5	1.5	0.25	1.34084	0.997	0.996
0.001	0.5	1.5	0.3	1.31463	0.998	0.994
0.001	0.5	1.5	0.35	1.2881	0.974	0.957
0.001	0.5	1.5	0.4	1.26021	0.932	0.884
0.001	0.5	1.5	0.45	1.23548	0.808	0.728
0.001	0.5	1.5	0.5	1.20862	0.594	0.488
0.001	0.5	1.5	0.55	1.18592	0.343	0.265
0.001	0.5	1.5	0.6	1.16462	0.196	0.137
0.001	0.5	1.5	0.65	1.13981	0.05	0.032
0.001	0.5	1.5	0.7	1.11835	0.02	0.012
0.001	0.5	1.5	0.75	1.09819	0.001	0
0.001	0.5	1.5	0.8	1.07809	0	0.001
0.001	0.5	1.5	0.85	1.05602	0	0
0.001	0.5	1.5	0.9	1.03895	0	0
0.001	0.5	1.5	0.95	1.01927	0	0
0.001	0.5	1.5	1	1.00106	0	0
0.001	0.5	2	0	2.00242	1	1
0.001	0.5	2	0.05	1.91451	1	1
0.001	0.5	2	0.1	1.83845	1	1
0.001	0.5	2	0.15	1.76748	1	1
0.001	0.5	2	0.2	1.6928	1	1
0.001	0.5	2	0.25	1.63135	1	1
0.001	0.5	2	0.3	1.571	1	1
0.001	0.5	2	0.35	1.51754	1	1
0.001	0.5	2	0.4	1.46202	1	1
0.001	0.5	2	0.45	1.41192	1	1
0.001	0.5	2	0.5	1.3653	0.999	0.999
0.001	0.5	2	0.55	1.31893	0.995	0.993
0.001	0.5	2	0.6	1.27617	0.962	0.939
0.001	0.5	2	0.65	1.23588	0.803	0.724
0.001	0.5	2	0.7	1.19546	0.459	0.361
0.001	0.5	2	0.75	1.16185	0.174	0.119
0.001	0.5	2	0.8	1.12392	0.023	0.014
0.001	0.5	2	0.85	1.09012	0.002	0
0.001	0.5	2	0.9	1.05925	0	0
0.001	0.5	2	0.95	1.02905	0	0
0.001	0.5	2	1	1.00035	0	0
0.001	0.5	5	0	5.00468	1	1
0.001	0.5	5	0.05	4.31917	1	1
0.001	0.5	5	0.1	3.77869	1	1
0.001	0.5	5	0.15	3.3517	1	1
0.001	0.5	5	0.2	3.0014	1	1
0.001	0.5	5	0.25	2.71635	1	1
0.001	0.5	5	0.3	2.4721	1	1
0.001	0.5	5	0.35	2.26812	1	1
0.001	0.5	5	0.4	2.09022	1	1
0.001	0.5	5	0.45	1.93499	1	1
0.001	0.5	5	0.5	1.80288	1	1
0.001	0.5	5	0.55	1.67883	1	1
0.001	0.5	5	0.6	1.57098	1	1
0.001	0.5	5	0.65	1.47492	1	1
0.001	0.5	5	0.7	1.3859	1	0.999
0.001	0.5	5	0.75	1.30866	0.993	0.991
0.001	0.5	5	0.8	1.23476	0.8	0.722
0.001	0.5	5	0.85	1.17048	0.236	0.17
0.001	0.5	5	0.9	1.10775	0.008	0.006
0.001	0.5	5	0.95	1.05143	0	0
0.001	0.5	5	1	0.997684	0	0
0.001	0.5	10	0	10.023	1	1
0.001	0.5	10	0.05	7.41568	1	1
0.001	0.5	10	0.1	5.84438	1	1
0.001	0.5	10	0.15	4.80119	1	1
0.001	0.5	10	0.2	4.06479	1	1
0.001	0.5	10	0.25	3.51499	1	1
0.001	0.5	10	0.3	3.08801	1	1
0.001	0.5	10	0.35	2.74139	1	1
0.001	0.5	10	0.4	2.45495	1	1
0.001	0.5	10	0.45	2.22522	1	1
0.001	0.5	10	0.5	2.02459	1	1
0.001	0.5	10	0.55	1.85845	1	1
0.001	0.5	10	0.6	1.71599	1	1
0.001	0.5	10	0.65	1.58802	1	1
0.001	0.5	10	0.7	1.47034	1	1
0.001	0.5	10	0.75	1.37055	1	1
0.001	0.5	10	0.8	1.28062	0.974	0.95
0.001	0.5	10	0.85	1.20116	0.519	0.414
0.001	0.5	10	0.9	1.12765	0.038	0.022
0.001	0.5	10	0.95	1.06121	0.001	0
0.001	0.5	10	1	1.00218	0	0
0.01	0.01	1.1	0	1.09327	0	NA
0.01	0.01	1.1	0.05	1.09864	0	NA
0.01	0.01	1.1	0.1	1.08897	0	NA
0.01	0.01	1.1	0.15	1.08607	0	NA
0.01	0.01	1.1	0.2	1.08371	0	NA
0.01	0.01	1.1	0.25	1.07353	0	NA
0.01	0.01	1.1	0.3	1.07141	0	NA
0.01	0.01	1.1	0.35	1.0672	0	NA
0.01	0.01	1.1	0.4	1.05599	0	NA
0.01	0.01	1.1	0.45	1.05881	0	NA
0.01	0.01	1.1	0.5	1.05427	0	NA
0.01	0.01	1.1	0.55	1.05187	0	NA
0.01	0.01	1.1	0.6	1.0353	0	NA
0.01	0.01	1.1	0.65	1.04167	0	NA
0.01	0.01	1.1	0.7	1.03177	0	NA
0.01	0.01	1.1	0.75	1.02421	0	NA
0.01	0.01	1.1	0.8	1.01436	0	NA
0.01	0.01	1.1	0.85	1.00932	0	NA
0.01	0.01	1.1	0.9	1.00544	0	NA
0.01	0.01	1.1	0.95	1.00369	0	NA
0.01	0.01	1.1	1	0.997068	0	NA
0.01	0.01	1.2	0	1.20651	0	NA
0.01	0.01	1.2	0.05	1.19141	0	NA
0.01	0.01	1.2	0.1	1.1864	0	NA
0.01	0.01	1.2	0.15	1.17132	0	NA
0.01	0.01	1.2	0.2	1.15693	0	NA
0.01	0.01	1.2	0.25	1.15169	0	NA
0.01	0.01	1.2	0.3	1.14402	0	NA
0.01	0.01	1.2	0.35	1.12738	0	NA
0.01	0.01	1.2	0.4	1.127	0	NA
0.01	0.01	1.2	0.45	1.11294	0	NA
0.01	0.01	1.2	0.5	1.09183	0	NA
0.01	0.01	1.2	0.55	1.09075	0	NA
0.01	0.01	1.2	0.6	1.07842	0	NA
0.01	0.01	1.2	0.65	1.07422	0	NA
0.01	0.01	1.2	0.7	1.06351	0	NA
0.01	0.01	1.2	0.75	1.05218	0	NA
0.01	0.01	1.2	0.8	1.04004	0	NA
0.01	0.01	1.2	0.85	1.02897	0	NA
0.01	0.01	1.2	0.9	1.01419	0	NA
0.01	0.01	1.2	0.95	1.00914	0	NA
0.01	0.01	1.2	1	1.00271	0	NA
0.01	0.01	1.3	0	1.31125	0.003	NA
0.01	0.01	1.3	0.05	1.28933	0.001	NA
0.01	0.01	1.3	0.1	1.27335	0	NA
0.01	0.01	1.3	0.15	1.26031	0.002	NA
0.01	0.01	1.3	0.2	1.24177	0	NA
0.01	0.01	1.3	0.25	1.22434	0	NA
0.01	0.01	1.3	0.3	1.20612	0	NA
0.01	0.01	1.3	0.35	1.19887	0	NA
0.01	0.01	1.3	0.4	1.18213	0	NA
0.01	0.01	1.3	0.45	1.16555	0	NA
0.01	0.01	1.3	0.5	1.14624	0	NA
0.01	0.01	1.3	0.55	1.14446	0	NA
0.01	0.01	1.3	0.6	1.1207	0	NA
0.01	0.01	1.3	0.65	1.10529	0	NA
0.01	0.01	1.3	0.7	1.08559	0	NA
0.01	0.01	1.3	0.75	1.08169	0	NA
0.01	0.01	1.3	0.8	1.05738	0	NA
0.01	0.01	1.3	0.85	1.04432	0	NA
0.01	0.01	1.3	0.9	1.02781	0	NA
0.01	0.01	1.3	0.95	1.01372	0	NA
0.01	0.01	1.3	1	0.997021	0	NA
0.01	0.01	1.5	0	1.50271	0.148	NA
0.01	0.01	1.5	0.05	1.49376	0.115	NA
0.01	0.01	1.5	0.1	1.45543	0.069	NA
0.01	0.01	1.5	0.15	1.4432	0.064	NA
0.01	0.01	1.5	0.2	1.39643	0.032	NA
0.01	0.01	1.5	0.25	1.38285	0.019	NA
0.01	0.01	1.5	0.3	1.35376	0.007	NA
0.01	0.01	1.5	0.35	1.32546	0.005	NA
0.01	0.01	1.5	0.4	1.30106	0.004	NA
0.01	0.01	1.5	0.45	1.27822	0	NA
0.01	0.01	1.5	0.5	1.24655	0	NA
0.01	0.01	1.5	0.55	1.22655	0.001	NA
0.01	0.01	1.5	0.6	1.20429	0	NA
0.01	0.01	1.5	0.65	1.18044	0	NA
0.01	0.01	1.5	0.7	1.15549	0	NA
0.01	0.01	1.5	0.75	1.13152	0	NA
0.01	0.01	1.5	0.8	1.09788	0	NA
0.01	0.01	1.5	0.85	1.07897	0	NA
0.01	0.01	1.5	0.9	1.04957	0	NA
0.01	0.01	1.5	0.95	1.02414	0	NA
0.01	0.01	1.5	1	1.00574	0	NA
0.01	0.01	2	0	2.024	0.997	NA
0.01	0.01	2	0.05	1.96987	0.994	NA
0.01	0.01	2	0.1	1.92536	0.983	NA
0.01	0.01	2	0.15	1.8691	0.944	NA
0.01	0.01	2	0.2	1.80622	0.901	NA
0.01	0.01	2	0.25	1.76518	0.819	NA
0.01	0.01	2	0.3	1.71713	0.711	NA
0.01	0.01	2	0.35	1.6564	0.55	NA
0.01	0.01	2	0.4	1.60808	0.383	NA
0.01	0.01	2	0.45	1.55915	0.254	NA
0.01	0.01	2	0.5	1.51054	0.154	NA
0.01	0.01	2	0.55	1.44856	0.075	NA
0.01	0.01	2	0.6	1.39984	0.025	NA
0.01	0.01	2	0.65	1.34851	0.007	NA
0.01	0.01	2	0.7	1.30007	0.001	NA
0.01	0.01	2	0.75	1.25328	0	NA
0.01	0.01	2	0.8	1.20628	0	NA
0.01	0.01	2	0.85	1.14044	0	NA
0.01	0.01	2	0.9	1.09514	0	NA
0.01	0.01	2	0.95	1.05	0	NA
0.01	0.01	2	1	1.00202	0	NA
0.01	0.01	5	0	5.22047	1	NA
0.01	0.01	5	0.05	4.98217	1	NA
0.01	0.01	5	0.1	4.75514	1	NA
0.01	0.01	5	0.15	4.52109	1	NA
0.01	0.01	5	0.2	4.31082	1	NA
0.01	0.01	5	0.25	4.09411	1	NA
0.01	0.01	5	0.3	3.86425	1	NA
0.01	0.01	5	0.35	3.66125	1	NA
0.01	0.01	5	0.4	3.44486	1	NA
0.01	0.01	5	0.45	3.22491	1	NA
0.01	0.01	5	0.5	3.01916	1	NA
0.01	0.01	5	0.55	2.81921	1	NA
0.01	0.01	5	0.6	2.60632	1	NA
0.01	0.01	5	0.65	2.40146	1	NA
0.01	0.01	5	0.7	2.18842	0.999	NA
0.01	0.01	5	0.75	1.99854	0.995	NA
0.01	0.01	5	0.8	1.79431	0.844	NA
0.01	0.01	5	0.85	1.58821	0.317	NA
0.01	0.01	5	0.9	1.38988	0.012	NA
0.01	0.01	5	0.95	1.19304	0	NA
0.01	0.01	5	1	0.996545	0	NA
0.01	0.01	10	0	10.8124	1	1
0.01	0.01	10	0.05	10.2549	1	1
0.01	0.01	10	0.1	9.68181	1	1
0.01	0.01	10	0.15	9.18007	1	1
0.01	0.01	10	0.2	8.62768	1	NA
0.01	0.01	10	0.25	8.09265	1	1
0.01	0.01	10	0.3	7.542	1	NA
0.01	0.01	10	0.35	7.01453	1	NA
0.01	0.01	10	0.4	6.52132	1	NA
0.01	0.01	10	0.45	6.02566	1	NA
0.01	0.01	10	0.5	5.52116	1	NA
0.01	0.01	10	0.55	5.03017	1	NA
0.01	0.01	10	0.6	4.56537	1	NA
0.01	0.01	10	0.65	4.07953	1	NA
0.01	0.01	10	0.7	3.61131	1	NA
0.01	0.01	10	0.75	3.1711	1	NA
0.01	0.01	10	0.8	2.7222	1	NA
0.01	0.01	10	0.85	2.2735	0.999	NA
0.01	0.01	10	0.9	1.85235	0.903	NA
0.01	0.01	10	0.95	1.42628	0.031	NA
0.01	0.01	10	1	0.995913	0	NA
0.01	0.05	1.1	0	1.10114	0	0
0.01	0.05	1.1	0.05	1.09398	0	0
0.01	0.05	1.1	0.1	1.09163	0	0
0.01	0.05	1.1	0.15	1.08511	0	0
0.01	0.05	1.1	0.2	1.07793	0	0
0.01	0.05	1.1	0.25	1.07561	0	0
0.01	0.05	1.1	0.3	1.06902	0	0
0.01	0.05	1.1	0.35	1.0679	0	0
0.01	0.05	1.1	0.4	1.06037	0	0
0.01	0.05	1.1	0.45	1.0567	0	0
0.01	0.05	1.1	0.5	1.04873	0	0
0.01	0.05	1.1	0.55	1.04577	0	0
0.01	0.05	1.1	0.6	1.04362	0	0
0.01	0.05	1.1	0.65	1.03634	0	0
0.01	0.05	1.1	0.7	1.02949	0	0
0.01	0.05	1.1	0.75	1.02778	0	0
0.01	0.05	1.1	0.8	1.01812	0	0
0.01	0.05	1.1	0.85	1.01262	0	0
0.01	0.05	1.1	0.9	1.01138	0	0
0.01	0.05	1.1	0.95	1.00357	0	0
0.01	0.05	1.1	1	1.00114	0	0
0.01	0.05	1.2	0	1.2049	0.066	0.042
0.01	0.05	1.2	0.05	1.19102	0.051	0.028
0.01	0.05	1.2	0.1	1.18061	0.03	0.018
0.01	0.05	1.2	0.15	1.17207	0.023	0.014
0.01	0.05	1.2	0.2	1.16285	0.016	0.009
0.01	0.05	1.2	0.25	1.15526	0.007	0.006
0.01	0.05	1.2	0.3	1.14215	0.003	0.001
0.01	0.05	1.2	0.35	1.12881	0.001	0.001
0.01	0.05	1.2	0.4	1.12054	0.001	0
0.01	0.05	1.2	0.45	1.112	0.001	0.001
0.01	0.05	1.2	0.5	1.10349	0	0
0.01	0.05	1.2	0.55	1.09346	0	0
0.01	0.05	1.2	0.6	1.08016	0	0
0.01	0.05	1.2	0.65	1.06733	0	0
0.01	0.05	1.2	0.7	1.05553	0	0
0.01	0.05	1.2	0.75	1.04976	0	0
0.01	0.05	1.2	0.8	1.04173	0	0
0.01	0.05	1.2	0.85	1.02975	0	0
0.01	0.05	1.2	0.9	1.01984	0	0
0.01	0.05	1.2	0.95	1.00992	0	0
0.01	0.05	1.2	1	0.996616	0	0
0.01	0.05	1.3	0	1.30466	0.643	0.538
0.01	0.05	1.3	0.05	1.28819	0.546	0.429
0.01	0.05	1.3	0.1	1.27309	0.446	0.358
0.01	0.05	1.3	0.15	1.2599	0.362	0.273
0.01	0.05	1.3	0.2	1.2444	0.231	0.165
0.01	0.05	1.3	0.25	1.22605	0.151	0.106
0.01	0.05	1.3	0.3	1.20863	0.091	0.058
0.01	0.05	1.3	0.35	1.19592	0.056	0.03
0.01	0.05	1.3	0.4	1.18357	0.03	0.012
0.01	0.05	1.3	0.45	1.16541	0.017	0.01
0.01	0.05	1.3	0.5	1.15087	0.007	0.005
0.01	0.05	1.3	0.55	1.13411	0.005	0.001
0.01	0.05	1.3	0.6	1.11572	0	0
0.01	0.05	1.3	0.65	1.10275	0	0
0.01	0.05	1.3	0.7	1.09013	0	0
0.01	0.05	1.3	0.75	1.07533	0	0
0.01	0.05	1.3	0.8	1.06083	0	0
0.01	0.05	1.3	0.85	1.047	0	0
0.01	0.05	1.3	0.9	1.03209	0	0
0.01	0.05	1.3	0.95	1.01319	0	0
0.01	0.05	1.3	1	0.999737	0	0
0.01	0.05	1.5	0	1.50862	1	1
0.01	0.05	1.5	0.05	1.48521	0.999	0.998
0.01	0.05	1.5	0.1	1.45747	0.997	0.996
0.01	0.05	1.5	0.15	1.42816	0.996	0.99
0.01	0.05	1.5	0.2	1.40198	0.986	0.966
0.01	0.05	1.5	0.25	1.37563	0.953	0.918
0.01	0.05	1.5	0.3	1.35116	0.892	0.838
0.01	0.05	1.5	0.35	1.32356	0.765	0.683
0.01	0.05	1.5	0.4	1.29673	0.606	0.487
0.01	0.05	1.5	0.45	1.2738	0.435	0.335
0.01	0.05	1.5	0.5	1.24299	0.234	0.165
0.01	0.05	1.5	0.55	1.22316	0.153	0.096
0.01	0.05	1.5	0.6	1.19912	0.065	0.042
0.01	0.05	1.5	0.65	1.17426	0.022	0.009
0.01	0.05	1.5	0.7	1.1476	0.005	0
0.01	0.05	1.5	0.75	1.12373	0.001	0
0.01	0.05	1.5	0.8	1.10166	0.002	0.002
0.01	0.05	1.5	0.85	1.07548	0.001	0.001
0.01	0.05	1.5	0.9	1.05125	0	0
0.01	0.05	1.5	0.95	1.02634	0	0
0.01	0.05	1.5	1	0.999822	0	0
0.01	0.05	2	0	2.02053	1	1
0.01	0.05	2	0.05	1.9641	1	1
0.01	0.05	2	0.1	1.90855	1	1
0.01	0.05	2	0.15	1.85172	1	1
0.01	0.05	2	0.2	1.80387	1	1
0.01	0.05	2	0.25	1.74556	1	1
0.01	0.05	2	0.3	1.69347	1	1
0.01	0.05	2	0.35	1.64138	1	1
0.01	0.05	2	0.4	1.5889	1	1
0.01	0.05	2	0.45	1.53954	1	1
0.01	0.05	2	0.5	1.48575	1	1
0.01	0.05	2	0.55	1.43706	0.997	0.99
0.01	0.05	2	0.6	1.38501	0.974	0.947
0.01	0.05	2	0.65	1.33558	0.816	0.739
0.01	0.05	2	0.7	1.28823	0.548	0.434
0.01	0.05	2	0.75	1.23591	0.201	0.131
0.01	0.05	2	0.8	1.18939	0.044	0.02
0.01	0.05	2	0.85	1.13961	0.004	0.003
0.01	0.05	2	0.9	1.09343	0.001	0
0.01	0.05	2	0.95	1.04528	0	0
0.01	0.05	2	1	0.999575	0	0
0.01	0.05	5	0	5.15416	1	1
0.01	0.05	5	0.05	4.86906	1	1
0.01	0.05	5	0.1	4.59368	1	1
0.01	0.05	5	0.15	4.3398	1	1
0.01	0.05	5	0.2	4.08039	1	1
0.01	0.05	5	0.25	3.83896	1	1
0.01	0.05	5	0.3	3.5931	1	1
0.01	0.05	5	0.35	3.36685	1	1
0.01	0.05	5	0.4	3.15784	1	1
0.01	0.05	5	0.45	2.94041	1	1
0.01	0.05	5	0.5	2.73606	1	1
0.01	0.05	5	0.55	2.53629	1	1
0.01	0.05	5	0.6	2.34848	1	1
0.01	0.05	5	0.65	2.15573	1	1
0.01	0.05	5	0.7	1.97944	1	1
0.01	0.05	5	0.75	1.79925	1	1
0.01	0.05	5	0.8	1.63156	1	1
0.01	0.05	5	0.85	1.46428	1	0.996
0.01	0.05	5	0.9	1.30423	0.637	0.539
0.01	0.05	5	0.95	1.14944	0.007	0.005
0.01	0.05	5	1	1.00106	0	0
0.01	0.05	10	0	10.5055	1	1
0.01	0.05	10	0.05	9.64103	1	1
0.01	0.05	10	0.1	8.85841	1	1
0.01	0.05	10	0.15	8.13882	1	1
0.01	0.05	10	0.2	7.44971	1	1
0.01	0.05	10	0.25	6.84199	1	1
0.01	0.05	10	0.3	6.26713	1	1
0.01	0.05	10	0.35	5.71456	1	1
0.01	0.05	10	0.4	5.21607	1	1
0.01	0.05	10	0.45	4.73825	1	1
0.01	0.05	10	0.5	4.29811	1	1
0.01	0.05	10	0.55	3.87203	1	1
0.01	0.05	10	0.6	3.4808	1	1
0.01	0.05	10	0.65	3.11925	1	1
0.01	0.05	10	0.7	2.75872	1	1
0.01	0.05	10	0.75	2.42654	1	1
0.01	0.05	10	0.8	2.11607	1	1
0.01	0.05	10	0.85	1.81423	1	1
0.01	0.05	10	0.9	1.52696	1	1
0.01	0.05	10	0.95	1.25717	0.289	0.214
0.01	0.05	10	1	1.00181	0	0
0.01	0.1	1.1	0	1.10068	0.008	0.005
0.01	0.1	1.1	0.05	1.09654	0.004	0.001
0.01	0.1	1.1	0.1	1.09298	0.003	0.001
0.01	0.1	1.1	0.15	1.08639	0.002	0.001
0.01	0.1	1.1	0.2	1.08036	0	0
0.01	0.1	1.1	0.25	1.0761	0	0
0.01	0.1	1.1	0.3	1.07058	0	0
0.01	0.1	1.1	0.35	1.06475	0	0
0.01	0.1	1.1	0.4	1.06263	0	0
0.01	0.1	1.1	0.45	1.05415	0	0
0.01	0.1	1.1	0.5	1.04811	0	0
0.01	0.1	1.1	0.55	1.04448	0	0
0.01	0.1	1.1	0.6	1.03945	0	0
0.01	0.1	1.1	0.65	1.0357	0	0
0.01	0.1	1.1	0.7	1.02721	0	0
0.01	0.1	1.1	0.75	1.02481	0	0
0.01	0.1	1.1	0.8	1.0183	0	0
0.01	0.1	1.1	0.85	1.01636	0	0
0.01	0.1	1.1	0.9	1.0112	0	0
0.01	0.1	1.1	0.95	1.00277	0	0
0.01	0.1	1.1	1	1.00023	0	0
0.01	0.1	1.2	0	1.20201	0.429	0.33
0.01	0.1	1.2	0.05	1.19235	0.317	0.24
0.01	0.1	1.2	0.1	1.1806	0.243	0.169
0.01	0.1	1.2	0.15	1.16986	0.141	0.093
0.01	0.1	1.2	0.2	1.16202	0.131	0.086
0.01	0.1	1.2	0.25	1.1502	0.064	0.037
0.01	0.1	1.2	0.3	1.14084	0.044	0.028
0.01	0.1	1.2	0.35	1.13064	0.014	0.01
0.01	0.1	1.2	0.4	1.12005	0.011	0.007
0.01	0.1	1.2	0.45	1.10905	0.009	0.004
0.01	0.1	1.2	0.5	1.09988	0.002	0.002
0.01	0.1	1.2	0.55	1.08842	0	0
0.01	0.1	1.2	0.6	1.07721	0.001	0.001
0.01	0.1	1.2	0.65	1.06818	0.001	0.001
0.01	0.1	1.2	0.7	1.05818	0	0
0.01	0.1	1.2	0.75	1.04929	0	0
0.01	0.1	1.2	0.8	1.0406	0	0
0.01	0.1	1.2	0.85	1.02905	0	0
0.01	0.1	1.2	0.9	1.01971	0	0
0.01	0.1	1.2	0.95	1.0103	0	0
0.01	0.1	1.2	1	0.999759	0	0
0.01	0.1	1.3	0	1.30204	0.987	0.971
0.01	0.1	1.3	0.05	1.28797	0.963	0.935
0.01	0.1	1.3	0.1	1.27282	0.916	0.879
0.01	0.1	1.3	0.15	1.25633	0.865	0.799
0.01	0.1	1.3	0.2	1.2424	0.77	0.686
0.01	0.1	1.3	0.25	1.22423	0.629	0.535
0.01	0.1	1.3	0.3	1.20931	0.472	0.374
0.01	0.1	1.3	0.35	1.19333	0.348	0.261
0.01	0.1	1.3	0.4	1.17851	0.212	0.139
0.01	0.1	1.3	0.45	1.16112	0.113	0.072
0.01	0.1	1.3	0.5	1.14628	0.052	0.031
0.01	0.1	1.3	0.55	1.13168	0.018	0.01
0.01	0.1	1.3	0.6	1.1174	0.014	0.007
0.01	0.1	1.3	0.65	1.10406	0.005	0.002
0.01	0.1	1.3	0.7	1.08924	0	0
0.01	0.1	1.3	0.75	1.07418	0	0
0.01	0.1	1.3	0.8	1.05699	0	0
0.01	0.1	1.3	0.85	1.04186	0	0
0.01	0.1	1.3	0.9	1.03001	0	0
0.01	0.1	1.3	0.95	1.01529	0	0
0.01	0.1	1.3	1	1.00029	0	0
0.01	0.1	1.5	0	1.50749	1	1
0.01	0.1	1.5	0.05	1.48019	1	1
0.01	0.1	1.5	0.1	1.44918	1	1
0.01	0.1	1.5	0.15	1.42142	1	1
0.01	0.1	1.5	0.2	1.39769	1	1
0.01	0.1	1.5	0.25	1.37119	1	0.999
0.01	0.1	1.5	0.3	1.34361	0.997	0.996
0.01	0.1	1.5	0.35	1.31994	0.998	0.993
0.01	0.1	1.5	0.4	1.29297	0.974	0.958
0.01	0.1	1.5	0.45	1.26887	0.925	0.877
0.01	0.1	1.5	0.5	1.24283	0.786	0.71
0.01	0.1	1.5	0.55	1.21759	0.564	0.457
0.01	0.1	1.5	0.6	1.19227	0.328	0.242
0.01	0.1	1.5	0.65	1.16789	0.16	0.106
0.01	0.1	1.5	0.7	1.14252	0.04	0.03
0.01	0.1	1.5	0.75	1.11729	0.011	0.007
0.01	0.1	1.5	0.8	1.09431	0.001	0
0.01	0.1	1.5	0.85	1.07145	0	0
0.01	0.1	1.5	0.9	1.04547	0	0
0.01	0.1	1.5	0.95	1.02351	0	0
0.01	0.1	1.5	1	1.00134	0	0
0.01	0.1	2	0	2.01677	1	1
0.01	0.1	2	0.05	1.95507	1	1
0.01	0.1	2	0.1	1.89639	1	1
0.01	0.1	2	0.15	1.83916	1	1
0.01	0.1	2	0.2	1.78289	1	1
0.01	0.1	2	0.25	1.72612	1	1
0.01	0.1	2	0.3	1.67459	1	1
0.01	0.1	2	0.35	1.61864	1	1
0.01	0.1	2	0.4	1.56603	1	1
0.01	0.1	2	0.45	1.51817	1	1
0.01	0.1	2	0.5	1.46278	1	1
0.01	0.1	2	0.55	1.41498	1	1
0.01	0.1	2	0.6	1.36283	0.999	0.999
0.01	0.1	2	0.65	1.31714	0.992	0.987
0.01	0.1	2	0.7	1.27158	0.918	0.869
0.01	0.1	2	0.75	1.2222	0.607	0.495
0.01	0.1	2	0.8	1.17488	0.186	0.128
0.01	0.1	2	0.85	1.13317	0.025	0.018
0.01	0.1	2	0.9	1.08664	0.001	0
0.01	0.1	2	0.95	1.04183	0	0
0.01	0.1	2	1	0.999894	0	0
0.01	0.1	5	0	5.1158	1	1
0.01	0.1	5	0.05	4.76306	1	1
0.01	0.1	5	0.1	4.4359	1	1
0.01	0.1	5	0.15	4.12761	1	1
0.01	0.1	5	0.2	3.85395	1	1
0.01	0.1	5	0.25	3.59198	1	1
0.01	0.1	5	0.3	3.33971	1	1
0.01	0.1	5	0.35	3.10858	1	1
0.01	0.1	5	0.4	2.89003	1	1
0.01	0.1	5	0.45	2.68098	1	1
0.01	0.1	5	0.5	2.48519	1	1
0.01	0.1	5	0.55	2.30213	1	1
0.01	0.1	5	0.6	2.12602	1	1
0.01	0.1	5	0.65	1.95947	1	1
0.01	0.1	5	0.7	1.80407	1	1
0.01	0.1	5	0.75	1.65265	1	1
0.01	0.1	5	0.8	1.50898	1	1
0.01	0.1	5	0.85	1.37227	1	1
0.01	0.1	5	0.9	1.24039	0.745	0.657
0.01	0.1	5	0.95	1.11941	0.017	0.009
0.01	0.1	5	1	0.999589	0	0
0.01	0.1	10	0	10.3552	1	1
0.01	0.1	10	0.05	9.16888	1	1
0.01	0.1	10	0.1	8.17242	1	1
0.01	0.1	10	0.15	7.30073	1	1
0.01	0.1	10	0.2	6.55167	1	1
0.01	0.1	10	0.25	5.90021	1	1
0.01	0.1	10	0.3	5.31554	1	1
0.01	0.1	10	0.35	4.78852	1	1
0.01	0.1	10	0.4	4.31117	1	1
0.01	0.1	10	0.45	3.88807	1	1
0.01	0.1	10	0.5	3.5039	1	1
0.01	0.1	10	0.55	3.15823	1	1
0.01	0.1	10	0.6	2.843	1	1
0.01	0.1	10	0.65	2.53806	1	1
0.01	0.1	10	0.7	2.2747	1	1
0.01	0.1	10	0.75	2.01964	1	1
0.01	0.1	10	0.8	1.78122	1	1
0.01	0.1	10	0.85	1.56629	1	1
0.01	0.1	10	0.9	1.36637	1	0.999
0.01	0.1	10	0.95	1.17629	0.198	0.129
0.01	0.1	10	1	0.999189	0	0
0.01	0.2	1.1	0	1.10146	0.019	0.009
0.01	0.2	1.1	0.05	1.09517	0.012	0.006
0.01	0.2	1.1	0.1	1.08944	0.003	0.002
0.01	0.2	1.1	0.15	1.08379	0.002	0.001
0.01	0.2	1.1	0.2	1.07976	0.001	0.001
0.01	0.2	1.1	0.25	1.07453	0	0
0.01	0.2	1.1	0.3	1.07137	0.001	0.001
0.01	0.2	1.1	0.35	1.06447	0	0
0.01	0.2	1.1	0.4	1.06031	0	0
0.01	0.2	1.1	0.45	1.05451	0	0
0.01	0.2	1.1	0.5	1.04926	0	0
0.01	0.2	1.1	0.55	1.04446	0	0
0.01	0.2	1.1	0.6	1.0401	0	0
0.01	0.2	1.1	0.65	1.03507	0	0
0.01	0.2	1.1	0.7	1.02984	0	0
0.01	0.2	1.1	0.75	1.025	0	0
0.01	0.2	1.1	0.8	1.01871	0	0
0.01	0.2	1.1	0.85	1.01441	0	0
0.01	0.2	1.1	0.9	1.01065	0	0
0.01	0.2	1.1	0.95	1.00554	0	0
0.01	0.2	1.1	1	1.00205	0	0
0.01	0.2	1.2	0	1.20434	0.817	0.745
0.01	0.2	1.2	0.05	1.19002	0.702	0.596
0.01	0.2	1.2	0.1	1.18084	0.591	0.493
0.01	0.2	1.2	0.15	1.16696	0.447	0.33
0.01	0.2	1.2	0.2	1.16163	0.382	0.292
0.01	0.2	1.2	0.25	1.15071	0.258	0.183
0.01	0.2	1.2	0.3	1.13817	0.142	0.095
0.01	0.2	1.2	0.35	1.12905	0.097	0.06
0.01	0.2	1.2	0.4	1.11705	0.051	0.03
0.01	0.2	1.2	0.45	1.10761	0.025	0.008
0.01	0.2	1.2	0.5	1.09745	0.016	0.01
0.01	0.2	1.2	0.55	1.08866	0.004	0
0.01	0.2	1.2	0.6	1.07753	0.001	0
0.01	0.2	1.2	0.65	1.06533	0	0
0.01	0.2	1.2	0.7	1.05724	0	0
0.01	0.2	1.2	0.75	1.04757	0	0
0.01	0.2	1.2	0.8	1.03726	0	0
0.01	0.2	1.2	0.85	1.0262	0	0
0.01	0.2	1.2	0.9	1.01962	0	0
0.01	0.2	1.2	0.95	1.00905	0	0
0.01	0.2	1.2	1	0.999126	0	0
0.01	0.2	1.3	0	1.30455	1	0.999
0.01	0.2	1.3	0.05	1.28952	1	0.999
0.01	0.2	1.3	0.1	1.27033	0.996	0.991
0.01	0.2	1.3	0.15	1.25346	0.991	0.984
0.01	0.2	1.3	0.2	1.23876	0.966	0.943
0.01	0.2	1.3	0.25	1.22135	0.92	0.872
0.01	0.2	1.3	0.3	1.20586	0.832	0.76
0.01	0.2	1.3	0.35	1.19053	0.711	0.601
0.01	0.2	1.3	0.4	1.1754	0.525	0.436
0.01	0.2	1.3	0.45	1.15917	0.334	0.256
0.01	0.2	1.3	0.5	1.14514	0.208	0.141
0.01	0.2	1.3	0.55	1.12844	0.099	0.063
0.01	0.2	1.3	0.6	1.11347	0.036	0.018
0.01	0.2	1.3	0.65	1.0998	0.011	0.005
0.01	0.2	1.3	0.7	1.08498	0.003	0.002
0.01	0.2	1.3	0.75	1.07109	0.002	0
0.01	0.2	1.3	0.8	1.05482	0	0
0.01	0.2	1.3	0.85	1.04161	0	0
0.01	0.2	1.3	0.9	1.027	0	0
0.01	0.2	1.3	0.95	1.014	0	0
0.01	0.2	1.3	1	1.00009	0	0
0.01	0.2	1.5	0	1.50707	1	1
0.01	0.2	1.5	0.05	1.4766	1	1
0.01	0.2	1.5	0.1	1.4474	1	1
0.01	0.2	1.5	0.15	1.41863	1	1
0.01	0.2	1.5	0.2	1.39216	1	1
0.01	0.2	1.5	0.25	1.36468	1	1
0.01	0.2	1.5	0.3	1.33541	1	1
0.01	0.2	1.5	0.35	1.30903	1	1
0.01	0.2	1.5	0.4	1.28212	0.998	0.996
0.01	0.2	1.5	0.45	1.25627	0.994	0.992
0.01	0.2	1.5	0.5	1.23226	0.965	0.921
0.01	0.2	1.5	0.55	1.20735	0.844	0.779
0.01	0.2	1.5	0.6	1.1807	0.596	0.493
0.01	0.2	1.5	0.65	1.15987	0.347	0.251
0.01	0.2	1.5	0.7	1.13438	0.125	0.084
0.01	0.2	1.5	0.75	1.10974	0.026	0.016
0.01	0.2	1.5	0.8	1.08769	0.003	0.002
0.01	0.2	1.5	0.85	1.06668	0.001	0.001
0.01	0.2	1.5	0.9	1.04287	0	0
0.01	0.2	1.5	0.95	1.02252	0	0
0.01	0.2	1.5	1	1.00126	0	0
0.01	0.2	2	0	2.01365	1	1
0.01	0.2	2	0.05	1.9491	1	1
0.01	0.2	2	0.1	1.87834	1	1
0.01	0.2	2	0.15	1.81758	1	1
0.01	0.2	2	0.2	1.75956	1	1
0.01	0.2	2	0.25	1.69702	1	1
0.01	0.2	2	0.3	1.6385	1	1
0.01	0.2	2	0.35	1.58486	1	1
0.01	0.2	2	0.4	1.5333	1	1
0.01	0.2	2	0.45	1.48211	1	1
0.01	0.2	2	0.5	1.42988	1	1
0.01	0.2	2	0.55	1.38121	1	1
0.01	0.2	2	0.6	1.33347	1	1
0.01	0.2	2	0.65	1.2871	1	1
0.01	0.2	2	0.7	1.24224	0.972	0.963
0.01	0.2	2	0.75	1.1982	0.776	0.692
0.01	0.2	2	0.8	1.15731	0.321	0.229
0.01	0.2	2	0.85	1.11679	0.043	0.02
0.01	0.2	2	0.9	1.07567	0.003	0
0.01	0.2	2	0.95	1.03704	0	0
0.01	0.2	2	1	1.00027	0	0
0.01	0.2	5	0	5.08141	1	1
0.01	0.2	5	0.05	4.61744	1	1
0.01	0.2	5	0.1	4.20639	1	1
0.01	0.2	5	0.15	3.84978	1	1
0.01	0.2	5	0.2	3.53437	1	1
0.01	0.2	5	0.25	3.24926	1	1
0.01	0.2	5	0.3	2.9884	1	1
0.01	0.2	5	0.35	2.76023	1	1
0.01	0.2	5	0.4	2.54558	1	1
0.01	0.2	5	0.45	2.35634	1	1
0.01	0.2	5	0.5	2.18102	1	1
0.01	0.2	5	0.55	2.01926	1	1
0.01	0.2	5	0.6	1.87365	1	1
0.01	0.2	5	0.65	1.7369	1	1
0.01	0.2	5	0.7	1.6073	1	1
0.01	0.2	5	0.75	1.48893	1	1
0.01	0.2	5	0.8	1.37776	1	1
0.01	0.2	5	0.85	1.27454	0.998	0.996
0.01	0.2	5	0.9	1.17848	0.563	0.457
0.01	0.2	5	0.95	1.08588	0.003	0.001
0.01	0.2	5	1	0.999766	0	0
0.01	0.2	10	0	10.2314	1	1
0.01	0.2	10	0.05	8.53372	1	1
0.01	0.2	10	0.1	7.2537	1	1
0.01	0.2	10	0.15	6.24802	1	1
0.01	0.2	10	0.2	5.45913	1	1
0.01	0.2	10	0.25	4.81152	1	1
0.01	0.2	10	0.3	4.25871	1	1
0.01	0.2	10	0.35	3.79227	1	1
0.01	0.2	10	0.4	3.40119	1	1
0.01	0.2	10	0.45	3.05017	1	1
0.01	0.2	10	0.5	2.74468	1	1
0.01	0.2	10	0.55	2.47893	1	1
0.01	0.2	10	0.6	2.24273	1	1
0.01	0.2	10	0.65	2.03115	1	1
0.01	0.2	10	0.7	1.84105	1	1
0.01	0.2	10	0.75	1.66626	1	1
0.01	0.2	10	0.8	1.51085	1	1
0.01	0.2	10	0.85	1.36475	1	1
0.01	0.2	10	0.9	1.23409	0.973	0.937
0.01	0.2	10	0.95	1.11043	0.03	0.016
0.01	0.2	10	1	1.0004	0	0
0.01	0.3	1.1	0	1.10193	0.026	0.014
0.01	0.3	1.1	0.05	1.09588	0.018	0.013
0.01	0.3	1.1	0.1	1.08963	0.007	0.004
0.01	0.3	1.1	0.15	1.08678	0.001	0.002
0.01	0.3	1.1	0.2	1.0797	0.001	0
0.01	0.3	1.1	0.25	1.07292	0.001	0
0.01	0.3	1.1	0.3	1.07002	0.001	0.001
0.01	0.3	1.1	0.35	1.06566	0.001	0.001
0.01	0.3	1.1	0.4	1.05818	0	0
0.01	0.3	1.1	0.45	1.05284	0	0
0.01	0.3	1.1	0.5	1.05082	0	0
0.01	0.3	1.1	0.55	1.04246	0	0
0.01	0.3	1.1	0.6	1.03875	0	0
0.01	0.3	1.1	0.65	1.03297	0	0
0.01	0.3	1.1	0.7	1.02955	0	0
0.01	0.3	1.1	0.75	1.02537	0	0
0.01	0.3	1.1	0.8	1.01866	0	0
0.01	0.3	1.1	0.85	1.01376	0	0
0.01	0.3	1.1	0.9	1.00946	0	0
0.01	0.3	1.1	0.95	1.00564	0	0
0.01	0.3	1.1	1	1.00001	0	0
0.01	0.3	1.2	0	1.20246	0.866	0.786
0.01	0.3	1.2	0.05	1.19017	0.756	0.661
0.01	0.3	1.2	0.1	1.17744	0.627	0.51
0.01	0.3	1.2	0.15	1.17102	0.54	0.452
0.01	0.3	1.2	0.2	1.15696	0.375	0.278
0.01	0.3	1.2	0.25	1.14923	0.284	0.218
0.01	0.3	1.2	0.3	1.13698	0.177	0.12
0.01	0.3	1.2	0.35	1.12752	0.119	0.07
0.01	0.3	1.2	0.4	1.1163	0.058	0.036
0.01	0.3	1.2	0.45	1.10549	0.024	0.014
0.01	0.3	1.2	0.5	1.09628	0.023	0.012
0.01	0.3	1.2	0.55	1.08563	0.005	0.003
0.01	0.3	1.2	0.6	1.07684	0.002	0.001
0.01	0.3	1.2	0.65	1.06605	0	0
0.01	0.3	1.2	0.7	1.05676	0.002	0
0.01	0.3	1.2	0.75	1.04763	0.001	0.001
0.01	0.3	1.2	0.8	1.03693	0	0
0.01	0.3	1.2	0.85	1.02774	0	0
0.01	0.3	1.2	0.9	1.01998	0	0
0.01	0.3	1.2	0.95	1.00787	0	0
0.01	0.3	1.2	1	0.999264	0	0
0.01	0.3	1.3	0	1.30325	1	1
0.01	0.3	1.3	0.05	1.28403	0.999	0.998
0.01	0.3	1.3	0.1	1.27056	0.996	0.993
0.01	0.3	1.3	0.15	1.25137	0.99	0.985
0.01	0.3	1.3	0.2	1.2345	0.976	0.958
0.01	0.3	1.3	0.25	1.22199	0.953	0.919
0.01	0.3	1.3	0.3	1.20277	0.857	0.785
0.01	0.3	1.3	0.35	1.18589	0.719	0.616
0.01	0.3	1.3	0.4	1.17152	0.556	0.451
0.01	0.3	1.3	0.45	1.15607	0.37	0.295
0.01	0.3	1.3	0.5	1.13951	0.198	0.145
0.01	0.3	1.3	0.55	1.12597	0.089	0.055
0.01	0.3	1.3	0.6	1.11053	0.035	0.022
0.01	0.3	1.3	0.65	1.0973	0.018	0.009
0.01	0.3	1.3	0.7	1.08232	0.001	0
0.01	0.3	1.3	0.75	1.07014	0.002	0
0.01	0.3	1.3	0.8	1.05478	0.001	0.001
0.01	0.3	1.3	0.85	1.0412	0	0
0.01	0.3	1.3	0.9	1.02649	0	0
0.01	0.3	1.3	0.95	1.01498	0	0
0.01	0.3	1.3	1	1.00062	0	0
0.01	0.3	1.5	0	1.50543	1	1
0.01	0.3	1.5	0.05	1.47298	1	1
0.01	0.3	1.5	0.1	1.44349	1	1
0.01	0.3	1.5	0.15	1.4162	1	1
0.01	0.3	1.5	0.2	1.38645	1	1
0.01	0.3	1.5	0.25	1.35616	1	1
0.01	0.3	1.5	0.3	1.32892	1	1
0.01	0.3	1.5	0.35	1.30119	1	1
0.01	0.3	1.5	0.4	1.27473	1	0.998
0.01	0.3	1.5	0.45	1.25041	0.994	0.986
0.01	0.3	1.5	0.5	1.22526	0.955	0.929
0.01	0.3	1.5	0.55	1.20047	0.856	0.778
0.01	0.3	1.5	0.6	1.17422	0.599	0.491
0.01	0.3	1.5	0.65	1.15194	0.315	0.207
0.01	0.3	1.5	0.7	1.12872	0.121	0.074
0.01	0.3	1.5	0.75	1.10609	0.025	0.012
0.01	0.3	1.5	0.8	1.08312	0.002	0.002
0.01	0.3	1.5	0.85	1.06224	0	0
0.01	0.3	1.5	0.9	1.04091	0	0
0.01	0.3	1.5	0.95	1.0196	0	0
0.01	0.3	1.5	1	1.0009	0	0
0.01	0.3	2	0	2.01583	1	1
0.01	0.3	2	0.05	1.93601	1	1
0.01	0.3	2	0.1	1.86891	1	1
0.01	0.3	2	0.15	1.79622	1	1
0.01	0.3	2	0.2	1.73445	1	1
0.01	0.3	2	0.25	1.67468	1	1
0.01	0.3	2	0.3	1.61281	1	1
0.01	0.3	2	0.35	1.55858	1	1
0.01	0.3	2	0.4	1.50455	1	1
0.01	0.3	2	0.45	1.45134	1	1
0.01	0.3	2	0.5	1.40247	1	1
0.01	0.3	2	0.55	1.35495	1	1
0.01	0.3	2	0.6	1.3094	1	0.999
0.01	0.3	2	0.65	1.2652	0.995	0.995
0.01	0.3	2	0.7	1.2241	0.958	0.927
0.01	0.3	2	0.75	1.18362	0.675	0.587
0.01	0.3	2	0.8	1.14263	0.232	0.162
0.01	0.3	2	0.85	1.10624	0.038	0.022
0.01	0.3	2	0.9	1.06805	0.001	0.001
0.01	0.3	2	0.95	1.03412	0	0
0.01	0.3	2	1	0.999362	0	0
0.01	0.3	5	0	5.07041	1	1
0.01	0.3	5	0.05	4.50721	1	1
0.01	0.3	5	0.1	4.03838	1	1
0.01	0.3	5	0.15	3.63948	1	1
0.01	0.3	5	0.2	3.29881	1	1
0.01	0.3	5	0.25	3.01239	1	1
0.01	0.3	5	0.3	2.75782	1	1
0.01	0.3	5	0.35	2.53512	1	1
0.01	0.3	5	0.4	2.3401	1	1
0.01	0.3	5	0.45	2.15995	1	1
0.01	0.3	5	0.5	2.00318	1	1
0.01	0.3	5	0.55	1.85767	1	1
0.01	0.3	5	0.6	1.72985	1	1
0.01	0.3	5	0.65	1.60945	1	1
0.01	0.3	5	0.7	1.50019	1	1
0.01	0.3	5	0.75	1.40007	1	1
0.01	0.3	5	0.8	1.30703	1	1
0.01	0.3	5	0.85	1.21976	0.926	0.891
0.01	0.3	5	0.9	1.14462	0.227	0.153
0.01	0.3	5	0.95	1.06899	0	0
0.01	0.3	5	1	1.00026	0	0
0.01	0.3	10	0	10.1425	1	1
0.01	0.3	10	0.05	8.04982	1	1
0.01	0.3	10	0.1	6.63484	1	1
0.01	0.3	10	0.15	5.59046	1	1
0.01	0.3	10	0.2	4.8039	1	1
0.01	0.3	10	0.25	4.18618	1	1
0.01	0.3	10	0.3	3.68293	1	1
0.01	0.3	10	0.35	3.27533	1	1
0.01	0.3	10	0.4	2.92767	1	1
0.01	0.3	10	0.45	2.63912	1	1
0.01	0.3	10	0.5	2.37941	1	1
0.01	0.3	10	0.55	2.16277	1	1
0.01	0.3	10	0.6	1.97002	1	1
0.01	0.3	10	0.65	1.79978	1	1
0.01	0.3	10	0.7	1.64622	1	1
0.01	0.3	10	0.75	1.51281	1	1
0.01	0.3	10	0.8	1.38872	1	1
0.01	0.3	10	0.85	1.27868	0.999	0.999
0.01	0.3	10	0.9	1.17855	0.613	0.517
0.01	0.3	10	0.95	1.08535	0.003	0.001
0.01	0.3	10	1	1.00003	0	0
0.01	0.4	1.1	0	1.10101	0.022	0.012
0.01	0.4	1.1	0.05	1.0951	0.009	0.005
0.01	0.4	1.1	0.1	1.09316	0.003	0.001
0.01	0.4	1.1	0.15	1.08488	0.003	0.001
0.01	0.4	1.1	0.2	1.07919	0.001	0.001
0.01	0.4	1.1	0.25	1.07355	0.001	0.001
0.01	0.4	1.1	0.3	1.06887	0	0
0.01	0.4	1.1	0.35	1.06345	0	0
0.01	0.4	1.1	0.4	1.05815	0	0
0.01	0.4	1.1	0.45	1.0546	0	0
0.01	0.4	1.1	0.5	1.04962	0.001	0
0.01	0.4	1.1	0.55	1.04415	0	0
0.01	0.4	1.1	0.6	1.03744	0	0
0.01	0.4	1.1	0.65	1.03445	0	0
0.01	0.4	1.1	0.7	1.03014	0	0
0.01	0.4	1.1	0.75	1.02423	0	0
0.01	0.4	1.1	0.8	1.01913	0	0
0.01	0.4	1.1	0.85	1.01477	0	0
0.01	0.4	1.1	0.9	1.00809	0	0
0.01	0.4	1.1	0.95	1.00448	0	0
0.01	0.4	1.1	1	1.00077	0	0
0.01	0.4	1.2	0	1.20177	0.765	0.678
0.01	0.4	1.2	0.05	1.19085	0.65	0.549
0.01	0.4	1.2	0.1	1.17876	0.513	0.404
0.01	0.4	1.2	0.15	1.16796	0.413	0.329
0.01	0.4	1.2	0.2	1.15614	0.275	0.203
0.01	0.4	1.2	0.25	1.1478	0.22	0.146
0.01	0.4	1.2	0.3	1.13495	0.122	0.079
0.01	0.4	1.2	0.35	1.12651	0.084	0.043
0.01	0.4	1.2	0.4	1.11566	0.046	0.025
0.01	0.4	1.2	0.45	1.10531	0.024	0.008
0.01	0.4	1.2	0.5	1.09625	0.01	0.007
0.01	0.4	1.2	0.55	1.08609	0.003	0.003
0.01	0.4	1.2	0.6	1.07404	0	0
0.01	0.4	1.2	0.65	1.064	0	0
0.01	0.4	1.2	0.7	1.0552	0	0
0.01	0.4	1.2	0.75	1.04466	0	0
0.01	0.4	1.2	0.8	1.03799	0	0
0.01	0.4	1.2	0.85	1.0267	0	0
0.01	0.4	1.2	0.9	1.0165	0	0
0.01	0.4	1.2	0.95	1.00802	0	0
0.01	0.4	1.2	1	0.999883	0	0
0.01	0.4	1.3	0	1.30188	0.998	0.998
0.01	0.4	1.3	0.05	1.28619	0.999	0.999
0.01	0.4	1.3	0.1	1.26728	0.992	0.985
0.01	0.4	1.3	0.15	1.2512	0.982	0.967
0.01	0.4	1.3	0.2	1.23255	0.94	0.897
0.01	0.4	1.3	0.25	1.21653	0.86	0.801
0.01	0.4	1.3	0.3	1.20204	0.755	0.649
0.01	0.4	1.3	0.35	1.18568	0.607	0.509
0.01	0.4	1.3	0.4	1.16925	0.428	0.332
0.01	0.4	1.3	0.45	1.15325	0.255	0.185
0.01	0.4	1.3	0.5	1.13828	0.147	0.1
0.01	0.4	1.3	0.55	1.12332	0.059	0.037
0.01	0.4	1.3	0.6	1.10859	0.021	0.011
0.01	0.4	1.3	0.65	1.09478	0.009	0.008
0.01	0.4	1.3	0.7	1.08082	0.001	0.001
0.01	0.4	1.3	0.75	1.06659	0.002	0
0.01	0.4	1.3	0.8	1.05408	0	0
0.01	0.4	1.3	0.85	1.03823	0	0
0.01	0.4	1.3	0.9	1.02706	0	0
0.01	0.4	1.3	0.95	1.01282	0	0
0.01	0.4	1.3	1	1.00057	0	0
0.01	0.4	1.5	0	1.50624	1	1
0.01	0.4	1.5	0.05	1.47376	1	1
0.01	0.4	1.5	0.1	1.44476	1	1
0.01	0.4	1.5	0.15	1.41002	1	1
0.01	0.4	1.5	0.2	1.37744	1	1
0.01	0.4	1.5	0.25	1.35239	1	1
0.01	0.4	1.5	0.3	1.32281	1	1
0.01	0.4	1.5	0.35	1.29182	1	1
0.01	0.4	1.5	0.4	1.2704	0.998	0.992
0.01	0.4	1.5	0.45	1.24358	0.975	0.946
0.01	0.4	1.5	0.5	1.21721	0.863	0.8
0.01	0.4	1.5	0.55	1.19375	0.704	0.592
0.01	0.4	1.5	0.6	1.16785	0.379	0.288
0.01	0.4	1.5	0.65	1.14656	0.21	0.142
0.01	0.4	1.5	0.7	1.12466	0.071	0.043
0.01	0.4	1.5	0.75	1.10285	0.021	0.012
0.01	0.4	1.5	0.8	1.08081	0.001	0.001
0.01	0.4	1.5	0.85	1.05986	0.002	0.001
0.01	0.4	1.5	0.9	1.03854	0	0
0.01	0.4	1.5	0.95	1.01871	0	0
0.01	0.4	1.5	1	1.00028	0	0
0.01	0.4	2	0	2.01283	1	1
0.01	0.4	2	0.05	1.93044	1	1
0.01	0.4	2	0.1	1.85707	1	1
0.01	0.4	2	0.15	1.78799	1	1
0.01	0.4	2	0.2	1.71898	1	1
0.01	0.4	2	0.25	1.65155	1	1
0.01	0.4	2	0.3	1.59452	1	1
0.01	0.4	2	0.35	1.53548	1	1
0.01	0.4	2	0.4	1.48349	1	1
0.01	0.4	2	0.45	1.43209	1	1
0.01	0.4	2	0.5	1.38405	1	1
0.01	0.4	2	0.55	1.33519	1	1
0.01	0.4	2	0.6	1.29341	0.999	0.998
0.01	0.4	2	0.65	1.24779	0.977	0.953
0.01	0.4	2	0.7	1.20823	0.806	0.724
0.01	0.4	2	0.75	1.16959	0.419	0.332
0.01	0.4	2	0.8	1.13306	0.104	0.067
0.01	0.4	2	0.85	1.09844	0.01	0.006
0.01	0.4	2	0.9	1.06472	0.001	0
0.01	0.4	2	0.95	1.03008	0	0
0.01	0.4	2	1	1.00022	0	0
0.01	0.4	5	0	5.06675	1	1
0.01	0.4	5	0.05	4.41936	1	1
0.01	0.4	5	0.1	3.89786	1	1
0.01	0.4	5	0.15	3.48948	1	1
0.01	0.4	5	0.2	3.14382	1	1
0.01	0.4	5	0.25	2.84779	1	1
0.01	0.4	5	0.3	2.60082	1	1
0.01	0.4	5	0.35	2.38063	1	1
0.01	0.4	5	0.4	2.19567	1	1
0.01	0.4	5	0.45	2.02754	1	1
0.01	0.4	5	0.5	1.88421	1	1
0.01	0.4	5	0.55	1.75497	1	1
0.01	0.4	5	0.6	1.6357	1	1
0.01	0.4	5	0.65	1.52798	1	1
0.01	0.4	5	0.7	1.43206	1	1
0.01	0.4	5	0.75	1.34587	1	1
0.01	0.4	5	0.8	1.26627	0.993	0.984
0.01	0.4	5	0.85	1.19161	0.647	0.558
0.01	0.4	5	0.9	1.12111	0.05	0.027
0.01	0.4	5	0.95	1.05908	0	0
0.01	0.4	5	1	1.0001	0	0
0.01	0.4	10	0	10.1466	1	1
0.01	0.4	10	0.05	7.71149	1	1
0.01	0.4	10	0.1	6.20275	1	1
0.01	0.4	10	0.15	5.13986	1	1
0.01	0.4	10	0.2	4.38181	1	1
0.01	0.4	10	0.25	3.78804	1	1
0.01	0.4	10	0.3	3.33195	1	1
0.01	0.4	10	0.35	2.95782	1	1
0.01	0.4	10	0.4	2.6426	1	1
0.01	0.4	10	0.45	2.38762	1	1
0.01	0.4	10	0.5	2.16759	1	1
0.01	0.4	10	0.55	1.98099	1	1
0.01	0.4	10	0.6	1.81312	1	1
0.01	0.4	10	0.65	1.66785	1	1
0.01	0.4	10	0.7	1.54156	1	1
0.01	0.4	10	0.75	1.42619	1	1
0.01	0.4	10	0.8	1.32299	1	1
0.01	0.4	10	0.85	1.2308	0.925	0.894
0.01	0.4	10	0.9	1.1463	0.191	0.132
0.01	0.4	10	0.95	1.06954	0.001	0
0.01	0.4	10	1	1.00081	0	0
0.01	0.5	1.1	0	1.10022	0.006	0.001
0.01	0.5	1.1	0.05	1.09646	0.002	0
0.01	0.5	1.1	0.1	1.0897	0	0
0.01	0.5	1.1	0.15	1.08636	0.001	0
0.01	0.5	1.1	0.2	1.0789	0.001	0
0.01	0.5	1.1	0.25	1.07442	0.001	0.001
0.01	0.5	1.1	0.3	1.06987	0.001	0.001
0.01	0.5	1.1	0.35	1.06535	0	0
0.01	0.5	1.1	0.4	1.06035	0	0
0.01	0.5	1.1	0.45	1.05342	0	0
0.01	0.5	1.1	0.5	1.04763	0	0
0.01	0.5	1.1	0.55	1.04209	0	0
0.01	0.5	1.1	0.6	1.03828	0	0
0.01	0.5	1.1	0.65	1.03371	0	0
0.01	0.5	1.1	0.7	1.02791	0	0
0.01	0.5	1.1	0.75	1.02369	0	0
0.01	0.5	1.1	0.8	1.01834	0	0
0.01	0.5	1.1	0.85	1.01623	0	0
0.01	0.5	1.1	0.9	1.00974	0	0
0.01	0.5	1.1	0.95	1.00606	0	0
0.01	0.5	1.1	1	0.998065	0	0
0.01	0.5	1.2	0	1.20164	0.526	0.423
0.01	0.5	1.2	0.05	1.19095	0.421	0.324
0.01	0.5	1.2	0.1	1.17832	0.3	0.213
0.01	0.5	1.2	0.15	1.16683	0.216	0.146
0.01	0.5	1.2	0.2	1.1588	0.153	0.103
0.01	0.5	1.2	0.25	1.1497	0.092	0.061
0.01	0.5	1.2	0.3	1.13582	0.048	0.031
0.01	0.5	1.2	0.35	1.1252	0.026	0.012
0.01	0.5	1.2	0.4	1.11466	0.009	0.006
0.01	0.5	1.2	0.45	1.10499	0.012	0.004
0.01	0.5	1.2	0.5	1.09397	0.002	0.001
0.01	0.5	1.2	0.55	1.08462	0.001	0
0.01	0.5	1.2	0.6	1.0739	0	0
0.01	0.5	1.2	0.65	1.06463	0	0
0.01	0.5	1.2	0.7	1.05608	0	0
0.01	0.5	1.2	0.75	1.04512	0	0
0.01	0.5	1.2	0.8	1.03429	0	0
0.01	0.5	1.2	0.85	1.0249	0	0
0.01	0.5	1.2	0.9	1.01556	0	0
0.01	0.5	1.2	0.95	1.0095	0	0
0.01	0.5	1.2	1	0.999168	0	0
0.01	0.5	1.3	0	1.3029	0.994	0.983
0.01	0.5	1.3	0.05	1.28453	0.975	0.956
0.01	0.5	1.3	0.1	1.26803	0.935	0.9
0.01	0.5	1.3	0.15	1.25097	0.893	0.829
0.01	0.5	1.3	0.2	1.23363	0.791	0.702
0.01	0.5	1.3	0.25	1.2154	0.651	0.542
0.01	0.5	1.3	0.3	1.19894	0.505	0.399
0.01	0.5	1.3	0.35	1.1827	0.34	0.255
0.01	0.5	1.3	0.4	1.16659	0.21	0.143
0.01	0.5	1.3	0.45	1.1523	0.115	0.074
0.01	0.5	1.3	0.5	1.13525	0.043	0.021
0.01	0.5	1.3	0.55	1.1197	0.017	0.011
0.01	0.5	1.3	0.6	1.10556	0.008	0.002
0.01	0.5	1.3	0.65	1.09116	0.003	0.001
0.01	0.5	1.3	0.7	1.07951	0.003	0.001
0.01	0.5	1.3	0.75	1.06285	0.002	0
0.01	0.5	1.3	0.8	1.05083	0	0
0.01	0.5	1.3	0.85	1.0376	0	0
0.01	0.5	1.3	0.9	1.02405	0	0
0.01	0.5	1.3	0.95	1.01208	0	0
0.01	0.5	1.3	1	1.00054	0	0
0.01	0.5	1.5	0	1.50704	1	1
0.01	0.5	1.5	0.05	1.47333	1	1
0.01	0.5	1.5	0.1	1.43817	1	1
0.01	0.5	1.5	0.15	1.40309	1	1
0.01	0.5	1.5	0.2	1.37522	1	1
0.01	0.5	1.5	0.25	1.3471	1	1
0.01	0.5	1.5	0.3	1.31813	0.997	0.99
0.01	0.5	1.5	0.35	1.29026	0.978	0.964
0.01	0.5	1.5	0.4	1.26382	0.951	0.913
0.01	0.5	1.5	0.45	1.23775	0.824	0.748
0.01	0.5	1.5	0.5	1.21205	0.617	0.532
0.01	0.5	1.5	0.55	1.18763	0.384	0.298
0.01	0.5	1.5	0.6	1.16402	0.192	0.13
0.01	0.5	1.5	0.65	1.14012	0.062	0.039
0.01	0.5	1.5	0.7	1.12088	0.02	0.011
0.01	0.5	1.5	0.75	1.10019	0.004	0.003
0.01	0.5	1.5	0.8	1.07893	0.002	0.002
0.01	0.5	1.5	0.85	1.05687	0	0
0.01	0.5	1.5	0.9	1.03629	0	0
0.01	0.5	1.5	0.95	1.01843	0	0
0.01	0.5	1.5	1	1.00045	0	0
0.01	0.5	2	0	2.00872	1	1
0.01	0.5	2	0.05	1.9255	1	1
0.01	0.5	2	0.1	1.84498	1	1
[truncated: 2,118 more rows]

## Sheet: multiplicative model
					Power at p < 5e-8
Population Prevalence	MAF	Relative Risk	β	Geometric Mean of OR	Cochrane-Armitage Test	Chi-Squared Test
0.001	0.01	1.1	0	1.0972	0	NA
0.001	0.01	1.1	0.05	1.08814	0	NA
0.001	0.01	1.1	0.1	1.09117	0	NA
0.001	0.01	1.1	0.15	1.07869	0	NA
0.001	0.01	1.1	0.2	1.08177	0	NA
0.001	0.01	1.1	0.25	1.07821	0	NA
0.001	0.01	1.1	0.3	1.07332	0	NA
0.001	0.01	1.1	0.35	1.06232	0	NA
0.001	0.01	1.1	0.4	1.05997	0	NA
0.001	0.01	1.1	0.45	1.05698	0	NA
0.001	0.01	1.1	0.5	1.04955	0	NA
0.001	0.01	1.1	0.55	1.04207	0	NA
0.001	0.01	1.1	0.6	1.03587	0	NA
0.001	0.01	1.1	0.65	1.03851	0	NA
0.001	0.01	1.1	0.7	1.03032	0	NA
0.001	0.01	1.1	0.75	1.02408	0	NA
0.001	0.01	1.1	0.8	1.01395	0	NA
0.001	0.01	1.1	0.85	1.01931	0	NA
0.001	0.01	1.1	0.9	1.01371	0	NA
0.001	0.01	1.1	0.95	0.999534	0	NA
0.001	0.01	1.1	1	0.997413	0	NA
0.001	0.01	1.2	0	1.19911	0	NA
0.001	0.01	1.2	0.05	1.1901	0.001	NA
0.001	0.01	1.2	0.1	1.17785	0	NA
0.001	0.01	1.2	0.15	1.17098	0	NA
0.001	0.01	1.2	0.2	1.16211	0	NA
0.001	0.01	1.2	0.25	1.14455	0	NA
0.001	0.01	1.2	0.3	1.13442	0	NA
0.001	0.01	1.2	0.35	1.13207	0.001	NA
0.001	0.01	1.2	0.4	1.12255	0	NA
0.001	0.01	1.2	0.45	1.10694	0	NA
0.001	0.01	1.2	0.5	1.09617	0	NA
0.001	0.01	1.2	0.55	1.09159	0	NA
0.001	0.01	1.2	0.6	1.0796	0	NA
0.001	0.01	1.2	0.65	1.07108	0	NA
0.001	0.01	1.2	0.7	1.06419	0	NA
0.001	0.01	1.2	0.75	1.05186	0	NA
0.001	0.01	1.2	0.8	1.03561	0	NA
0.001	0.01	1.2	0.85	1.03423	0	NA
0.001	0.01	1.2	0.9	1.02261	0	NA
0.001	0.01	1.2	0.95	1.00773	0	NA
0.001	0.01	1.2	1	0.998837	0	NA
0.001	0.01	1.3	0	1.29097	0.003	NA
0.001	0.01	1.3	0.05	1.28371	0.002	NA
0.001	0.01	1.3	0.1	1.26932	0.001	NA
0.001	0.01	1.3	0.15	1.25413	0	NA
0.001	0.01	1.3	0.2	1.23807	0	NA
0.001	0.01	1.3	0.25	1.22858	0	NA
0.001	0.01	1.3	0.3	1.21052	0	NA
0.001	0.01	1.3	0.35	1.19005	0	NA
0.001	0.01	1.3	0.4	1.17311	0	NA
0.001	0.01	1.3	0.45	1.16892	0	NA
0.001	0.01	1.3	0.5	1.14663	0	NA
0.001	0.01	1.3	0.55	1.13639	0	NA
0.001	0.01	1.3	0.6	1.12021	0	NA
0.001	0.01	1.3	0.65	1.10363	0	NA
0.001	0.01	1.3	0.7	1.09237	0	NA
0.001	0.01	1.3	0.75	1.07519	0	NA
0.001	0.01	1.3	0.8	1.05809	0	NA
0.001	0.01	1.3	0.85	1.04781	0	NA
0.001	0.01	1.3	0.9	1.03256	0	NA
0.001	0.01	1.3	0.95	1.01636	0	NA
0.001	0.01	1.3	1	1.00053	0	NA
0.001	0.01	1.5	0	1.50099	0.138	NA
0.001	0.01	1.5	0.05	1.48009	0.119	NA
0.001	0.01	1.5	0.1	1.45137	0.076	NA
0.001	0.01	1.5	0.15	1.4201	0.043	NA
0.001	0.01	1.5	0.2	1.40543	0.033	NA
0.001	0.01	1.5	0.25	1.37517	0.021	NA
0.001	0.01	1.5	0.3	1.35364	0.007	NA
0.001	0.01	1.5	0.35	1.31847	0.003	NA
0.001	0.01	1.5	0.4	1.3018	0.004	NA
0.001	0.01	1.5	0.45	1.27045	0.002	NA
0.001	0.01	1.5	0.5	1.25306	0.001	NA
0.001	0.01	1.5	0.55	1.22803	0	NA
0.001	0.01	1.5	0.6	1.19254	0	NA
0.001	0.01	1.5	0.65	1.17453	0	NA
0.001	0.01	1.5	0.7	1.15523	0	NA
0.001	0.01	1.5	0.75	1.13222	0	NA
0.001	0.01	1.5	0.8	1.10161	0	NA
0.001	0.01	1.5	0.85	1.07395	0	NA
0.001	0.01	1.5	0.9	1.04745	0	NA
0.001	0.01	1.5	0.95	1.02842	0	NA
0.001	0.01	1.5	1	0.99746	0	NA
0.001	0.01	2	0	2.01112	0.996	NA
0.001	0.01	2	0.05	1.95968	0.991	NA
0.001	0.01	2	0.1	1.90066	0.988	NA
0.001	0.01	2	0.15	1.85921	0.945	NA
0.001	0.01	2	0.2	1.80063	0.895	NA
0.001	0.01	2	0.25	1.75409	0.821	NA
0.001	0.01	2	0.3	1.69479	0.685	NA
0.001	0.01	2	0.35	1.6487	0.551	NA
0.001	0.01	2	0.4	1.59586	0.389	NA
0.001	0.01	2	0.45	1.54897	0.263	NA
0.001	0.01	2	0.5	1.49468	0.144	NA
0.001	0.01	2	0.55	1.45604	0.073	NA
0.001	0.01	2	0.6	1.40466	0.025	NA
0.001	0.01	2	0.65	1.35417	0.017	NA
0.001	0.01	2	0.7	1.29372	0.002	NA
0.001	0.01	2	0.75	1.2429	0.001	NA
0.001	0.01	2	0.8	1.19675	0	NA
0.001	0.01	2	0.85	1.15194	0	NA
0.001	0.01	2	0.9	1.10216	0	NA
0.001	0.01	2	0.95	1.04988	0	NA
0.001	0.01	2	1	1.0006	0	NA
0.001	0.01	5	0	5.0516	1	1
0.001	0.01	5	0.05	4.80988	1	1
0.001	0.01	5	0.1	4.60651	1	1
0.001	0.01	5	0.15	4.39249	1	1
0.001	0.01	5	0.2	4.17987	1	1
0.001	0.01	5	0.25	3.95837	1	1
0.001	0.01	5	0.3	3.76388	1	1
0.001	0.01	5	0.35	3.54106	1	1
0.001	0.01	5	0.4	3.3428	1	1
0.001	0.01	5	0.45	3.13241	1	1
0.001	0.01	5	0.5	2.92956	1	1
0.001	0.01	5	0.55	2.72586	1	1
0.001	0.01	5	0.6	2.53598	1	1
0.001	0.01	5	0.65	2.33224	1	1
0.001	0.01	5	0.7	2.1359	1	1
0.001	0.01	5	0.75	1.94869	0.993	NA
0.001	0.01	5	0.8	1.75954	0.879	0.798
0.001	0.01	5	0.85	1.56572	0.351	NA
0.001	0.01	5	0.9	1.37162	0.022	NA
0.001	0.01	5	0.95	1.18637	0	NA
0.001	0.01	5	1	0.999864	0	NA
0.001	0.01	10	0	10.0796	1	1
0.001	0.01	10	0.05	9.5709	1	1
0.001	0.01	10	0.1	9.0252	1	1
0.001	0.01	10	0.15	8.49548	1	1
0.001	0.01	10	0.2	7.98769	1	1
0.001	0.01	10	0.25	7.51864	1	1
0.001	0.01	10	0.3	7.02328	1	1
0.001	0.01	10	0.35	6.55887	1	1
0.001	0.01	10	0.4	6.09925	1	1
0.001	0.01	10	0.45	5.64054	1	1
0.001	0.01	10	0.5	5.16385	1	1
0.001	0.01	10	0.55	4.74049	1	1
0.001	0.01	10	0.6	4.26504	1	1
0.001	0.01	10	0.65	3.84093	1	1
0.001	0.01	10	0.7	3.41362	1	1
0.001	0.01	10	0.75	2.99679	1	1
0.001	0.01	10	0.8	2.58818	1	1
0.001	0.01	10	0.85	2.172	1	1
0.001	0.01	10	0.9	1.77392	0.93	0.884
0.001	0.01	10	0.95	1.38498	0.043	0.021
0.001	0.01	10	1	0.994949	0	NA
0.001	0.05	1.1	0	1.10039	0	0
0.001	0.05	1.1	0.05	1.09568	0	0
0.001	0.05	1.1	0.1	1.09004	0.001	0.001
0.001	0.05	1.1	0.15	1.08786	0.001	0
0.001	0.05	1.1	0.2	1.07544	0	0
0.001	0.05	1.1	0.25	1.07227	0	0
0.001	0.05	1.1	0.3	1.06824	0	0
0.001	0.05	1.1	0.35	1.06534	0	0
0.001	0.05	1.1	0.4	1.06332	0	0
0.001	0.05	1.1	0.45	1.05345	0	0
0.001	0.05	1.1	0.5	1.04796	0	0
0.001	0.05	1.1	0.55	1.04402	0	0
0.001	0.05	1.1	0.6	1.03763	0	0
0.001	0.05	1.1	0.65	1.03691	0	0
0.001	0.05	1.1	0.7	1.02729	0	0
0.001	0.05	1.1	0.75	1.02848	0	0
0.001	0.05	1.1	0.8	1.02159	0	0
0.001	0.05	1.1	0.85	1.0162	0	0
0.001	0.05	1.1	0.9	1.00991	0	0
0.001	0.05	1.1	0.95	1.00649	0	0
0.001	0.05	1.1	1	0.996694	0	0
0.001	0.05	1.2	0	1.20184	0.087	0.052
0.001	0.05	1.2	0.05	1.18821	0.057	0.04
0.001	0.05	1.2	0.1	1.1804	0.036	0.018
0.001	0.05	1.2	0.15	1.16953	0.028	0.017
0.001	0.05	1.2	0.2	1.1605	0.019	0.011
0.001	0.05	1.2	0.25	1.14553	0.006	0.003
0.001	0.05	1.2	0.3	1.14045	0.007	0.002
0.001	0.05	1.2	0.35	1.12821	0.004	0.002
0.001	0.05	1.2	0.4	1.11819	0.002	0
0.001	0.05	1.2	0.45	1.10505	0	0
0.001	0.05	1.2	0.5	1.10266	0.001	0
0.001	0.05	1.2	0.55	1.08821	0.001	0
0.001	0.05	1.2	0.6	1.07812	0	0
0.001	0.05	1.2	0.65	1.06704	0	0
0.001	0.05	1.2	0.7	1.05672	0	0
0.001	0.05	1.2	0.75	1.04906	0	0
0.001	0.05	1.2	0.8	1.0367	0	0
0.001	0.05	1.2	0.85	1.03045	0	0
0.001	0.05	1.2	0.9	1.01993	0	0
0.001	0.05	1.2	0.95	1.01133	0	0
0.001	0.05	1.2	1	0.998677	0	0
0.001	0.05	1.3	0	1.30031	0.728	0.647
0.001	0.05	1.3	0.05	1.28439	0.611	0.52
0.001	0.05	1.3	0.1	1.26997	0.518	0.406
0.001	0.05	1.3	0.15	1.25334	0.376	0.29
0.001	0.05	1.3	0.2	1.23617	0.27	0.206
0.001	0.05	1.3	0.25	1.22517	0.194	0.139
0.001	0.05	1.3	0.3	1.20892	0.118	0.083
0.001	0.05	1.3	0.35	1.19403	0.079	0.045
0.001	0.05	1.3	0.4	1.17922	0.048	0.022
0.001	0.05	1.3	0.45	1.16304	0.016	0.01
0.001	0.05	1.3	0.5	1.14732	0.007	0.004
0.001	0.05	1.3	0.55	1.13057	0.005	0.002
0.001	0.05	1.3	0.6	1.11549	0.002	0.001
0.001	0.05	1.3	0.65	1.10012	0	0
0.001	0.05	1.3	0.7	1.08778	0	0
0.001	0.05	1.3	0.75	1.07495	0	0
0.001	0.05	1.3	0.8	1.05859	0	0
0.001	0.05	1.3	0.85	1.03982	0	0
0.001	0.05	1.3	0.9	1.03179	0	0
0.001	0.05	1.3	0.95	1.01331	0	0
0.001	0.05	1.3	1	0.999992	0	0
0.001	0.05	1.5	0	1.50344	1	1
0.001	0.05	1.5	0.05	1.475	1	0.999
0.001	0.05	1.5	0.1	1.44781	0.998	0.997
0.001	0.05	1.5	0.15	1.41961	0.998	0.995
0.001	0.05	1.5	0.2	1.3956	0.992	0.98
0.001	0.05	1.5	0.25	1.37205	0.975	0.954
0.001	0.05	1.5	0.3	1.34411	0.928	0.888
0.001	0.05	1.5	0.35	1.31653	0.826	0.737
0.001	0.05	1.5	0.4	1.29418	0.689	0.594
0.001	0.05	1.5	0.45	1.26773	0.52	0.409
0.001	0.05	1.5	0.5	1.24498	0.357	0.261
0.001	0.05	1.5	0.55	1.22277	0.208	0.144
0.001	0.05	1.5	0.6	1.19638	0.086	0.058
0.001	0.05	1.5	0.65	1.17316	0.035	0.02
0.001	0.05	1.5	0.7	1.14605	0.008	0.005
0.001	0.05	1.5	0.75	1.11943	0.002	0.001
0.001	0.05	1.5	0.8	1.09511	0.001	0
0.001	0.05	1.5	0.85	1.07216	0	0
0.001	0.05	1.5	0.9	1.0484	0	0
0.001	0.05	1.5	0.95	1.02527	0	0
0.001	0.05	1.5	1	0.999105	0	0
0.001	0.05	2	0	2.00553	1	1
0.001	0.05	2	0.05	1.94562	1	1
0.001	0.05	2	0.1	1.88987	1	1
0.001	0.05	2	0.15	1.83664	1	1
0.001	0.05	2	0.2	1.78391	1	1
0.001	0.05	2	0.25	1.73413	1	1
0.001	0.05	2	0.3	1.67726	1	1
0.001	0.05	2	0.35	1.62919	1	1
0.001	0.05	2	0.4	1.57913	1	1
0.001	0.05	2	0.45	1.5245	1	1
0.001	0.05	2	0.5	1.4777	1	1
0.001	0.05	2	0.55	1.42799	1	0.998
0.001	0.05	2	0.6	1.38118	0.988	0.979
0.001	0.05	2	0.65	1.33256	0.918	0.882
0.001	0.05	2	0.7	1.27964	0.641	0.554
0.001	0.05	2	0.75	1.23419	0.32	0.238
0.001	0.05	2	0.8	1.18483	0.068	0.043
0.001	0.05	2	0.85	1.1363	0.007	0.004
0.001	0.05	2	0.9	1.09166	0	0
0.001	0.05	2	0.95	1.04629	0	0
0.001	0.05	2	1	1.00192	0	0
0.001	0.05	5	0	5.01951	1	1
0.001	0.05	5	0.05	4.73457	1	1
0.001	0.05	5	0.1	4.45551	1	1
0.001	0.05	5	0.15	4.19334	1	1
0.001	0.05	5	0.2	3.95367	1	1
0.001	0.05	5	0.25	3.72395	1	1
0.001	0.05	5	0.3	3.48196	1	1
0.001	0.05	5	0.35	3.26897	1	1
0.001	0.05	5	0.4	3.04712	1	1
0.001	0.05	5	0.45	2.84198	1	1
0.001	0.05	5	0.5	2.64966	1	1
0.001	0.05	5	0.55	2.45946	1	1
0.001	0.05	5	0.6	2.27764	1	1
0.001	0.05	5	0.65	2.09128	1	1
0.001	0.05	5	0.7	1.92182	1	1
0.001	0.05	5	0.75	1.7524	1	1
0.001	0.05	5	0.8	1.59545	1	1
0.001	0.05	5	0.85	1.43827	1	1
0.001	0.05	5	0.9	1.28583	0.9	0.901
0.001	0.05	5	0.95	1.1412	0.022	0.025
0.001	0.05	5	1	0.999545	0	0
0.001	0.05	10	0	10.028	1	1
0.001	0.05	10	0.05	9.14999	1	1
0.001	0.05	10	0.1	8.33855	1	1
0.001	0.05	10	0.15	7.61056	1	1
0.001	0.05	10	0.2	6.9264	1	1
0.001	0.05	10	0.25	6.32146	1	1
0.001	0.05	10	0.3	5.76466	1	1
0.001	0.05	10	0.35	5.24546	1	1
0.001	0.05	10	0.4	4.77665	1	1
0.001	0.05	10	0.45	4.32459	1	1
0.001	0.05	10	0.5	3.91321	1	1
0.001	0.05	10	0.55	3.53187	1	1
0.001	0.05	10	0.6	3.17695	1	1
0.001	0.05	10	0.65	2.84001	1	1
0.001	0.05	10	0.7	2.53408	1	1
0.001	0.05	10	0.75	2.23764	1	1
0.001	0.05	10	0.8	1.95656	1	1
0.001	0.05	10	0.85	1.69948	1	1
0.001	0.05	10	0.9	1.4542	1	1
0.001	0.05	10	0.95	1.22027	0.792	0.924
0.001	0.05	10	1	0.999316	0	0
0.001	0.1	1.1	0	1.10012	0.007	0.004
0.001	0.1	1.1	0.05	1.09467	0.004	0.002
0.001	0.1	1.1	0.1	1.09078	0.006	0.002
0.001	0.1	1.1	0.15	1.08374	0	0
0.001	0.1	1.1	0.2	1.07982	0.001	0
0.001	0.1	1.1	0.25	1.07577	0	0
0.001	0.1	1.1	0.3	1.06947	0	0
0.001	0.1	1.1	0.35	1.06601	0	0
0.001	0.1	1.1	0.4	1.05869	0	0
0.001	0.1	1.1	0.45	1.05492	0	0
0.001	0.1	1.1	0.5	1.05061	0	0
0.001	0.1	1.1	0.55	1.04245	0	0
0.001	0.1	1.1	0.6	1.04064	0	0
0.001	0.1	1.1	0.65	1.03228	0	0
0.001	0.1	1.1	0.7	1.03057	0	0
0.001	0.1	1.1	0.75	1.02312	0	0
0.001	0.1	1.1	0.8	1.01913	0	0
0.001	0.1	1.1	0.85	1.01473	0	0
0.001	0.1	1.1	0.9	1.0111	0	0
0.001	0.1	1.1	0.95	1.00518	0	0
0.001	0.1	1.1	1	1.00123	0	0
0.001	0.1	1.2	0	1.20086	0.593	0.489
0.001	0.1	1.2	0.05	1.19264	0.51	0.413
0.001	0.1	1.2	0.1	1.179	0.374	0.289
0.001	0.1	1.2	0.15	1.16668	0.253	0.194
0.001	0.1	1.2	0.2	1.15776	0.19	0.119
0.001	0.1	1.2	0.25	1.14954	0.128	0.079
0.001	0.1	1.2	0.3	1.13609	0.072	0.048
0.001	0.1	1.2	0.35	1.12753	0.044	0.029
0.001	0.1	1.2	0.4	1.11706	0.027	0.018
0.001	0.1	1.2	0.45	1.10928	0.009	0.004
0.001	0.1	1.2	0.5	1.09827	0.006	0.002
0.001	0.1	1.2	0.55	1.08971	0.005	0.002
0.001	0.1	1.2	0.6	1.07833	0.002	0
0.001	0.1	1.2	0.65	1.06902	0	0
0.001	0.1	1.2	0.7	1.05827	0	0
0.001	0.1	1.2	0.75	1.05182	0	0
0.001	0.1	1.2	0.8	1.03932	0	0
0.001	0.1	1.2	0.85	1.03177	0	0
0.001	0.1	1.2	0.9	1.01998	0	0
0.001	0.1	1.2	0.95	1.01096	0	0
0.001	0.1	1.2	1	0.999727	0	0
0.001	0.1	1.3	0	1.3019	0.998	0.997
0.001	0.1	1.3	0.05	1.28461	0.993	0.985
0.001	0.1	1.3	0.1	1.26764	0.975	0.963
0.001	0.1	1.3	0.15	1.2523	0.955	0.915
0.001	0.1	1.3	0.2	1.23524	0.885	0.81
0.001	0.1	1.3	0.25	1.22104	0.799	0.715
0.001	0.1	1.3	0.3	1.20703	0.679	0.582
0.001	0.1	1.3	0.35	1.19365	0.532	0.43
0.001	0.1	1.3	0.4	1.17628	0.371	0.276
0.001	0.1	1.3	0.45	1.16185	0.232	0.155
0.001	0.1	1.3	0.5	1.14675	0.118	0.075
0.001	0.1	1.3	0.55	1.12813	0.047	0.03
0.001	0.1	1.3	0.6	1.11611	0.02	0.009
0.001	0.1	1.3	0.65	1.10177	0.011	0.005
0.001	0.1	1.3	0.7	1.08622	0.002	0
0.001	0.1	1.3	0.75	1.07286	0	0
0.001	0.1	1.3	0.8	1.05818	0	0
0.001	0.1	1.3	0.85	1.04307	0	0
0.001	0.1	1.3	0.9	1.0288	0	0
0.001	0.1	1.3	0.95	1.01505	0	0
0.001	0.1	1.3	1	1.00111	0	0
0.001	0.1	1.5	0	1.50113	1	1
0.001	0.1	1.5	0.05	1.47389	1	1
0.001	0.1	1.5	0.1	1.44489	1	1
0.001	0.1	1.5	0.15	1.41671	1	1
0.001	0.1	1.5	0.2	1.39102	1	1
0.001	0.1	1.5	0.25	1.36948	1	1
0.001	0.1	1.5	0.3	1.33994	1	1
0.001	0.1	1.5	0.35	1.3121	1	1
0.001	0.1	1.5	0.4	1.28496	0.996	0.991
0.001	0.1	1.5	0.45	1.26253	0.982	0.961
0.001	0.1	1.5	0.5	1.23907	0.932	0.87
0.001	0.1	1.5	0.55	1.21444	0.782	0.693
0.001	0.1	1.5	0.6	1.18978	0.541	0.438
0.001	0.1	1.5	0.65	1.16424	0.266	0.2
0.001	0.1	1.5	0.7	1.14089	0.09	0.058
0.001	0.1	1.5	0.75	1.1163	0.028	0.018
0.001	0.1	1.5	0.8	1.09058	0.001	0.001
0.001	0.1	1.5	0.85	1.06861	0	0
0.001	0.1	1.5	0.9	1.04673	0	0
0.001	0.1	1.5	0.95	1.02247	0	0
0.001	0.1	1.5	1	1.00371	0	0
0.001	0.1	2	0	2.00263	1	1
0.001	0.1	2	0.05	1.93763	1	1
0.001	0.1	2	0.1	1.88004	1	1
0.001	0.1	2	0.15	1.82721	1	1
0.001	0.1	2	0.2	1.76951	1	1
0.001	0.1	2	0.25	1.71395	1	1
0.001	0.1	2	0.3	1.65932	1	1
0.001	0.1	2	0.35	1.60716	1	1
0.001	0.1	2	0.4	1.55613	1	1
0.001	0.1	2	0.45	1.50361	1	1
0.001	0.1	2	0.5	1.45354	1	1
0.001	0.1	2	0.55	1.40487	1	1
0.001	0.1	2	0.6	1.35436	1	1
0.001	0.1	2	0.65	1.30878	0.999	0.999
0.001	0.1	2	0.7	1.26366	0.989	0.978
0.001	0.1	2	0.75	1.21673	0.858	0.805
0.001	0.1	2	0.8	1.17052	0.406	0.33
0.001	0.1	2	0.85	1.12727	0.064	0.037
0.001	0.1	2	0.9	1.08251	0.001	0.001
0.001	0.1	2	0.95	1.0416	0	0
0.001	0.1	2	1	1.00097	0	0
0.001	0.1	5	0	5.02267	1	1
0.001	0.1	5	0.05	4.63714	1	1
0.001	0.1	5	0.1	4.29409	1	1
0.001	0.1	5	0.15	3.97594	1	1
0.001	0.1	5	0.2	3.69073	1	1
0.001	0.1	5	0.25	3.42025	1	1
0.001	0.1	5	0.3	3.17313	1	1
0.001	0.1	5	0.35	2.95155	1	1
0.001	0.1	5	0.4	2.74004	1	1
0.001	0.1	5	0.45	2.54405	1	1
0.001	0.1	5	0.5	2.35466	1	1
0.001	0.1	5	0.55	2.18336	1	1
0.001	0.1	5	0.6	2.015	1	1
0.001	0.1	5	0.65	1.86581	1	1
0.001	0.1	5	0.7	1.71954	1	1
0.001	0.1	5	0.75	1.58509	1	1
0.001	0.1	5	0.8	1.44968	1	1
0.001	0.1	5	0.85	1.33352	1	1
0.001	0.1	5	0.9	1.21356	0.995	1
0.001	0.1	5	0.95	1.10397	0.081	0.115
0.001	0.1	5	1	0.999923	0	0
0.001	0.1	10	0	10.0184	1	1
0.001	0.1	10	0.05	8.59108	1	1
0.001	0.1	10	0.1	7.44193	1	1
0.001	0.1	10	0.15	6.52721	1	1
0.001	0.1	10	0.2	5.74306	1	1
0.001	0.1	10	0.25	5.09271	1	1
0.001	0.1	10	0.3	4.53502	1	1
0.001	0.1	10	0.35	4.06451	1	1
0.001	0.1	10	0.4	3.64889	1	1
0.001	0.1	10	0.45	3.28496	1	1
0.001	0.1	10	0.5	2.96013	1	1
0.001	0.1	10	0.55	2.67175	1	1
0.001	0.1	10	0.6	2.40623	1	1
0.001	0.1	10	0.65	2.16959	1	1
0.001	0.1	10	0.7	1.9561	1	1
0.001	0.1	10	0.75	1.76129	1	1
0.001	0.1	10	0.8	1.5829	1	1
0.001	0.1	10	0.85	1.41862	1	1
0.001	0.1	10	0.9	1.26917	1	1
0.001	0.1	10	0.95	1.13036	0.903	0.996
0.001	0.1	10	1	1.00092	0	0
0.001	0.2	1.1	0	1.09854	0.049	0.024
0.001	0.2	1.1	0.05	1.0954	0.031	0.014
0.001	0.2	1.1	0.1	1.08942	0.033	0.018
0.001	0.2	1.1	0.15	1.0837	0.011	0.003
0.001	0.2	1.1	0.2	1.07822	0.01	0.007
0.001	0.2	1.1	0.25	1.07351	0.004	0
0.001	0.2	1.1	0.3	1.06992	0.004	0.001
0.001	0.2	1.1	0.35	1.06317	0.001	0.001
0.001	0.2	1.1	0.4	1.05841	0	0
0.001	0.2	1.1	0.45	1.05496	0.002	0.001
0.001	0.2	1.1	0.5	1.04913	0	0
0.001	0.2	1.1	0.55	1.04548	0	0
0.001	0.2	1.1	0.6	1.0393	0	0
0.001	0.2	1.1	0.65	1.03198	0	0
0.001	0.2	1.1	0.7	1.03081	0	0
0.001	0.2	1.1	0.75	1.02621	0	0
0.001	0.2	1.1	0.8	1.01862	0	0
0.001	0.2	1.1	0.85	1.01431	0	0
0.001	0.2	1.1	0.9	1.00991	0	0
0.001	0.2	1.1	0.95	1.00621	0	0
0.001	0.2	1.1	1	0.998274	0	0
0.001	0.2	1.2	0	1.20106	0.982	0.968
0.001	0.2	1.2	0.05	1.19151	0.951	0.92
0.001	0.2	1.2	0.1	1.17914	0.909	0.867
0.001	0.2	1.2	0.15	1.16929	0.833	0.749
0.001	0.2	1.2	0.2	1.15876	0.727	0.635
0.001	0.2	1.2	0.25	1.14883	0.608	0.503
0.001	0.2	1.2	0.3	1.13895	0.457	0.355
0.001	0.2	1.2	0.35	1.12852	0.305	0.234
0.001	0.2	1.2	0.4	1.11796	0.192	0.131
0.001	0.2	1.2	0.45	1.1089	0.104	0.071
0.001	0.2	1.2	0.5	1.09523	0.035	0.023
0.001	0.2	1.2	0.55	1.08629	0.02	0.012
0.001	0.2	1.2	0.6	1.07732	0.006	0.004
0.001	0.2	1.2	0.65	1.06604	0.001	0
0.001	0.2	1.2	0.7	1.05771	0.001	0
0.001	0.2	1.2	0.75	1.04555	0	0
0.001	0.2	1.2	0.8	1.03768	0	0
0.001	0.2	1.2	0.85	1.02811	0	0
0.001	0.2	1.2	0.9	1.01882	0	0
0.001	0.2	1.2	0.95	1.00897	0	0
0.001	0.2	1.2	1	0.999507	0	0
0.001	0.2	1.3	0	1.3021	1	1
0.001	0.2	1.3	0.05	1.28389	1	1
0.001	0.2	1.3	0.1	1.26683	1	1
0.001	0.2	1.3	0.15	1.25053	1	1
0.001	0.2	1.3	0.2	1.23653	1	1
0.001	0.2	1.3	0.25	1.21627	0.999	0.994
0.001	0.2	1.3	0.3	1.20229	0.99	0.978
0.001	0.2	1.3	0.35	1.18669	0.952	0.921
0.001	0.2	1.3	0.4	1.17166	0.88	0.825
0.001	0.2	1.3	0.45	1.15661	0.757	0.667
0.001	0.2	1.3	0.5	1.14024	0.526	0.435
0.001	0.2	1.3	0.55	1.12526	0.284	0.204
0.001	0.2	1.3	0.6	1.11225	0.177	0.115
0.001	0.2	1.3	0.65	1.09728	0.049	0.032
0.001	0.2	1.3	0.7	1.08136	0.015	0.007
0.001	0.2	1.3	0.75	1.06756	0.002	0.002
0.001	0.2	1.3	0.8	1.05383	0.001	0
0.001	0.2	1.3	0.85	1.04124	0	0
0.001	0.2	1.3	0.9	1.02666	0	0
0.001	0.2	1.3	0.95	1.01382	0	0
0.001	0.2	1.3	1	0.999645	0	0
0.001	0.2	1.5	0	1.50357	1	1
0.001	0.2	1.5	0.05	1.47197	1	1
0.001	0.2	1.5	0.1	1.44023	1	1
0.001	0.2	1.5	0.15	1.41203	1	1
0.001	0.2	1.5	0.2	1.38669	1	1
0.001	0.2	1.5	0.25	1.35579	1	1
0.001	0.2	1.5	0.3	1.33201	1	1
0.001	0.2	1.5	0.35	1.30285	1	1
0.001	0.2	1.5	0.4	1.2774	1	1
0.001	0.2	1.5	0.45	1.24984	0.999	1
0.001	0.2	1.5	0.5	1.2268	1	1
0.001	0.2	1.5	0.55	1.20311	0.997	0.987
0.001	0.2	1.5	0.6	1.17932	0.944	0.915
0.001	0.2	1.5	0.65	1.1549	0.78	0.697
0.001	0.2	1.5	0.7	1.12829	0.434	0.347
0.001	0.2	1.5	0.75	1.10548	0.132	0.084
0.001	0.2	1.5	0.8	1.08507	0.024	0.014
0.001	0.2	1.5	0.85	1.06426	0.003	0.003
0.001	0.2	1.5	0.9	1.04074	0	0
0.001	0.2	1.5	0.95	1.02052	0	0
0.001	0.2	1.5	1	0.999802	0	0
0.001	0.2	2	0	1.99974	1	1
0.001	0.2	2	0.05	1.93195	1	1
0.001	0.2	2	0.1	1.86503	1	1
0.001	0.2	2	0.15	1.79932	1	1
0.001	0.2	2	0.2	1.73748	1	1
0.001	0.2	2	0.25	1.67625	1	1
0.001	0.2	2	0.3	1.61917	1	1
0.001	0.2	2	0.35	1.56343	1	1
0.001	0.2	2	0.4	1.51329	1	1
0.001	0.2	2	0.45	1.45886	1	1
0.001	0.2	2	0.5	1.40983	1	1
0.001	0.2	2	0.55	1.36314	1	1
0.001	0.2	2	0.6	1.3193	1	1
0.001	0.2	2	0.65	1.27211	1	1
0.001	0.2	2	0.7	1.22959	1	1
0.001	0.2	2	0.75	1.18894	0.997	0.996
0.001	0.2	2	0.8	1.14932	0.859	0.815
0.001	0.2	2	0.85	1.10786	0.293	0.233
0.001	0.2	2	0.9	1.07075	0.015	0.008
0.001	0.2	2	0.95	1.0351	0	0
0.001	0.2	2	1	0.998014	0	0
0.001	0.2	5	0	5.00037	1	1
0.001	0.2	5	0.05	4.42091	1	1
0.001	0.2	5	0.1	3.94392	1	1
0.001	0.2	5	0.15	3.54758	1	1
0.001	0.2	5	0.2	3.20721	1	1
0.001	0.2	5	0.25	2.92483	1	1
0.001	0.2	5	0.3	2.6749	1	1
0.001	0.2	5	0.35	2.45583	1	1
0.001	0.2	5	0.4	2.26656	1	1
0.001	0.2	5	0.45	2.09615	1	1
0.001	0.2	5	0.5	1.9451	1	1
0.001	0.2	5	0.55	1.80736	1	1
0.001	0.2	5	0.6	1.68278	1	1
0.001	0.2	5	0.65	1.57133	1	1
0.001	0.2	5	0.7	1.46838	1	1
0.001	0.2	5	0.75	1.37315	1	1
0.001	0.2	5	0.8	1.28802	1	1
0.001	0.2	5	0.85	1.20692	1	1
0.001	0.2	5	0.9	1.13273	1	1
0.001	0.2	5	0.95	1.06219	0.13	0.211
0.001	0.2	5	1	0.999894	0	0
0.001	0.2	10	0	10.0247	1	1
0.001	0.2	10	0.05	7.39546	1	1
0.001	0.2	10	0.1	5.81268	1	1
0.001	0.2	10	0.15	4.77607	1	1
0.001	0.2	10	0.2	4.04499	1	1
0.001	0.2	10	0.25	3.49338	1	1
0.001	0.2	10	0.3	3.06231	1	1
0.001	0.2	10	0.35	2.72067	1	1
0.001	0.2	10	0.4	2.44388	1	1
0.001	0.2	10	0.45	2.2121	1	1
0.001	0.2	10	0.5	2.01786	1	1
0.001	0.2	10	0.55	1.8501	1	1
0.001	0.2	10	0.6	1.70723	1	1
0.001	0.2	10	0.65	1.57871	1	1
0.001	0.2	10	0.7	1.46666	1	1
0.001	0.2	10	0.75	1.36537	1	1
0.001	0.2	10	0.8	1.2809	1	1
0.001	0.2	10	0.85	1.1982	1	1
0.001	0.2	10	0.9	1.12701	1	1
0.001	0.2	10	0.95	1.0599	0.773	0.99
0.001	0.2	10	1	1.00015	0	0
0.001	0.3	1.1	0	1.10175	0.162	0.097
0.001	0.3	1.1	0.05	1.09575	0.099	0.063
0.001	0.3	1.1	0.1	1.09028	0.066	0.05
0.001	0.3	1.1	0.15	1.08496	0.035	0.018
0.001	0.3	1.1	0.2	1.08035	0.032	0.02
0.001	0.3	1.1	0.25	1.07444	0.019	0.011
0.001	0.3	1.1	0.3	1.06764	0.008	0.005
0.001	0.3	1.1	0.35	1.06219	0.002	0
0.001	0.3	1.1	0.4	1.05717	0.003	0.003
0.001	0.3	1.1	0.45	1.05233	0.001	0
0.001	0.3	1.1	0.5	1.04912	0.001	0.001
0.001	0.3	1.1	0.55	1.04612	0	0
0.001	0.3	1.1	0.6	1.039	0.001	0
0.001	0.3	1.1	0.65	1.03421	0	0
0.001	0.3	1.1	0.7	1.02935	0	0.001
0.001	0.3	1.1	0.75	1.02525	0	0
0.001	0.3	1.1	0.8	1.0193	0	0
0.001	0.3	1.1	0.85	1.01459	0	0
0.001	0.3	1.1	0.9	1.01179	0	0
0.001	0.3	1.1	0.95	1.0045	0	0
0.001	0.3	1.1	1	0.99898	0	0
0.001	0.3	1.2	0	1.1996	1	0.999
0.001	0.3	1.2	0.05	1.1892	0.999	0.995
0.001	0.3	1.2	0.1	1.17744	0.988	0.975
0.001	0.3	1.2	0.15	1.16819	0.967	0.94
0.001	0.3	1.2	0.2	1.15753	0.919	0.877
0.001	0.3	1.2	0.25	1.14496	0.811	0.735
0.001	0.3	1.2	0.3	1.13511	0.701	0.605
0.001	0.3	1.2	0.35	1.12472	0.54	0.423
0.001	0.3	1.2	0.4	1.11315	0.359	0.284
0.001	0.3	1.2	0.45	1.10419	0.226	0.169
0.001	0.3	1.2	0.5	1.09316	0.1	0.069
0.001	0.3	1.2	0.55	1.08286	0.043	0.029
0.001	0.3	1.2	0.6	1.07401	0.019	0.012
0.001	0.3	1.2	0.65	1.06455	0.004	0.001
0.001	0.3	1.2	0.7	1.0571	0.002	0.001
0.001	0.3	1.2	0.75	1.04651	0.002	0.001
0.001	0.3	1.2	0.8	1.03493	0	0
0.001	0.3	1.2	0.85	1.02719	0	0
0.001	0.3	1.2	0.9	1.0175	0	0
0.001	0.3	1.2	0.95	1.00921	0	0
0.001	0.3	1.2	1	0.99919	0	0
0.001	0.3	1.3	0	1.30104	1	1
0.001	0.3	1.3	0.05	1.28452	1	1
0.001	0.3	1.3	0.1	1.26395	1	1
0.001	0.3	1.3	0.15	1.24953	1	1
0.001	0.3	1.3	0.2	1.23234	1	1
0.001	0.3	1.3	0.25	1.21257	1	1
0.001	0.3	1.3	0.3	1.19928	1	1
0.001	0.3	1.3	0.35	1.18184	0.997	0.99
0.001	0.3	1.3	0.4	1.16798	0.978	0.957
0.001	0.3	1.3	0.45	1.15526	0.931	0.888
0.001	0.3	1.3	0.5	1.1366	0.786	0.687
0.001	0.3	1.3	0.55	1.12142	0.563	0.455
0.001	0.3	1.3	0.6	1.10787	0.34	0.247
0.001	0.3	1.3	0.65	1.09502	0.121	0.074
0.001	0.3	1.3	0.7	1.08044	0.046	0.028
0.001	0.3	1.3	0.75	1.06516	0.009	0.006
0.001	0.3	1.3	0.8	1.04983	0.003	0.001
0.001	0.3	1.3	0.85	1.03855	0	0
0.001	0.3	1.3	0.9	1.0256	0	0
0.001	0.3	1.3	0.95	1.01316	0	0
0.001	0.3	1.3	1	1.00305	0	0
0.001	0.3	1.5	0	1.50057	1	1
0.001	0.3	1.5	0.05	1.46832	1	1
0.001	0.3	1.5	0.1	1.43753	1	1
0.001	0.3	1.5	0.15	1.40693	1	1
0.001	0.3	1.5	0.2	1.37613	1	1
0.001	0.3	1.5	0.25	1.35078	1	1
0.001	0.3	1.5	0.3	1.31842	1	1
0.001	0.3	1.5	0.35	1.293	1	1
0.001	0.3	1.5	0.4	1.26425	1	1
0.001	0.3	1.5	0.45	1.23929	1	1
0.001	0.3	1.5	0.5	1.21638	1	1
0.001	0.3	1.5	0.55	1.19124	1	1
0.001	0.3	1.5	0.6	1.16819	0.986	0.974
0.001	0.3	1.5	0.65	1.14434	0.907	0.856
0.001	0.3	1.5	0.7	1.12199	0.662	0.558
0.001	0.3	1.5	0.75	1.10048	0.311	0.236
0.001	0.3	1.5	0.8	1.07947	0.061	0.043
0.001	0.3	1.5	0.85	1.06006	0.009	0.005
0.001	0.3	1.5	0.9	1.03883	0	0
0.001	0.3	1.5	0.95	1.01943	0	0
0.001	0.3	1.5	1	1.00043	0	0
0.001	0.3	2	0	2.00075	1	1
0.001	0.3	2	0.05	1.92033	1	1
0.001	0.3	2	0.1	1.8432	1	1
0.001	0.3	2	0.15	1.77128	1	1
0.001	0.3	2	0.2	1.7013	1	1
0.001	0.3	2	0.25	1.63987	1	1
0.001	0.3	2	0.3	1.5824	1	1
0.001	0.3	2	0.35	1.52424	1	1
0.001	0.3	2	0.4	1.47092	1	1
0.001	0.3	2	0.45	1.42163	1	1
0.001	0.3	2	0.5	1.37295	1	1
0.001	0.3	2	0.55	1.32662	1	1
0.001	0.3	2	0.6	1.28193	1	1
0.001	0.3	2	0.65	1.24008	1	1
0.001	0.3	2	0.7	1.20273	1	1
0.001	0.3	2	0.75	1.16359	0.999	0.999
0.001	0.3	2	0.8	1.12907	0.932	0.901
0.001	0.3	2	0.85	1.09609	0.406	0.337
0.001	0.3	2	0.9	1.06348	0.026	0.017
0.001	0.3	2	0.95	1.02994	0	0
0.001	0.3	2	1	0.999912	0	0
0.001	0.3	5	0	5.00579	1	1
0.001	0.3	5	0.05	4.19293	1	1
0.001	0.3	5	0.1	3.60193	1	1
0.001	0.3	5	0.15	3.15686	1	1
0.001	0.3	5	0.2	2.81477	1	1
0.001	0.3	5	0.25	2.52935	1	1
0.001	0.3	5	0.3	2.30063	1	1
0.001	0.3	5	0.35	2.1082	1	1
0.001	0.3	5	0.4	1.94411	1	1
0.001	0.3	5	0.45	1.80697	1	1
0.001	0.3	5	0.5	1.6838	1	1
0.001	0.3	5	0.55	1.57843	1	1
0.001	0.3	5	0.6	1.48637	1	1
0.001	0.3	5	0.65	1.40199	1	1
0.001	0.3	5	0.7	1.32608	1	1
0.001	0.3	5	0.75	1.25803	1	1
0.001	0.3	5	0.8	1.19644	1	1
0.001	0.3	5	0.85	1.14072	1	1
0.001	0.3	5	0.9	1.09046	0.998	1
0.001	0.3	5	0.95	1.0422	0.081	0.129
0.001	0.3	5	1	0.999634	0	0
0.001	0.3	10	0	10.0233	1	1
0.001	0.3	10	0.05	6.2469	1	1
0.001	0.3	10	0.1	4.58043	1	1
0.001	0.3	10	0.15	3.62768	1	1
0.001	0.3	10	0.2	3.04304	1	1
0.001	0.3	10	0.25	2.6142	1	1
0.001	0.3	10	0.3	2.31386	1	1
0.001	0.3	10	0.35	2.07482	1	1
0.001	0.3	10	0.4	1.88916	1	1
0.001	0.3	10	0.45	1.73747	1	1
0.001	0.3	10	0.5	1.6153	1	1
0.001	0.3	10	0.55	1.50762	1	1
0.001	0.3	10	0.6	1.41782	1	1
0.001	0.3	10	0.65	1.33962	1	1
0.001	0.3	10	0.7	1.2723	1	1
0.001	0.3	10	0.75	1.21423	1	1
0.001	0.3	10	0.8	1.16195	1	1
0.001	0.3	10	0.85	1.11654	1	1
0.001	0.3	10	0.9	1.07164	1	1
0.001	0.3	10	0.95	1.03384	0.483	0.839
0.001	0.3	10	1	1.0008	0	0
0.001	0.4	1.1	0	1.09981	0.22	0.15
0.001	0.4	1.1	0.05	1.09277	0.166	0.115
0.001	0.4	1.1	0.1	1.08892	0.103	0.074
0.001	0.4	1.1	0.15	1.08502	0.071	0.046
0.001	0.4	1.1	0.2	1.07876	0.043	0.022
0.001	0.4	1.1	0.25	1.07323	0.018	0.012
0.001	0.4	1.1	0.3	1.06901	0.015	0.008
0.001	0.4	1.1	0.35	1.06319	0.009	0.001
0.001	0.4	1.1	0.4	1.05816	0.002	0.001
0.001	0.4	1.1	0.45	1.05273	0.001	0.001
0.001	0.4	1.1	0.5	1.04586	0.001	0
0.001	0.4	1.1	0.55	1.04381	0.001	0
0.001	0.4	1.1	0.6	1.03869	0	0
0.001	0.4	1.1	0.65	1.03409	0	0
0.001	0.4	1.1	0.7	1.03054	0	0
0.001	0.4	1.1	0.75	1.02434	0	0
0.001	0.4	1.1	0.8	1.01972	0	0
0.001	0.4	1.1	0.85	1.01359	0	0
0.001	0.4	1.1	0.9	1.01006	0	0
0.001	0.4	1.1	0.95	1.00578	0	0
0.001	0.4	1.1	1	1.00039	0	0
0.001	0.4	1.2	0	1.20126	1	0.999
0.001	0.4	1.2	0.05	1.18873	0.999	0.997
0.001	0.4	1.2	0.1	1.17645	0.997	0.993
0.001	0.4	1.2	0.15	1.16774	0.988	0.97
0.001	0.4	1.2	0.2	1.15482	0.958	0.935
0.001	0.4	1.2	0.25	1.14557	0.915	0.858
0.001	0.4	1.2	0.3	1.13067	0.811	0.727
0.001	0.4	1.2	0.35	1.12265	0.642	0.56
0.001	0.4	1.2	0.4	1.11282	0.467	0.37
0.001	0.4	1.2	0.45	1.10128	0.31	0.211
0.001	0.4	1.2	0.5	1.09243	0.17	0.116
0.001	0.4	1.2	0.55	1.08459	0.099	0.062
0.001	0.4	1.2	0.6	1.07265	0.025	0.011
0.001	0.4	1.2	0.65	1.06407	0.01	0.005
0.001	0.4	1.2	0.7	1.0524	0.003	0.001
0.001	0.4	1.2	0.75	1.04451	0	0
0.001	0.4	1.2	0.8	1.0337	0.001	0
0.001	0.4	1.2	0.85	1.02725	0	0
0.001	0.4	1.2	0.9	1.01744	0	0
0.001	0.4	1.2	0.95	1.00926	0	0
0.001	0.4	1.2	1	0.999762	0	0
0.001	0.4	1.3	0	1.2982	1	1
0.001	0.4	1.3	0.05	1.27968	1	1
0.001	0.4	1.3	0.1	1.26303	1	1
0.001	0.4	1.3	0.15	1.24684	1	1
0.001	0.4	1.3	0.2	1.22983	1	1
0.001	0.4	1.3	0.25	1.20964	1	1
0.001	0.4	1.3	0.3	1.19852	1	1
0.001	0.4	1.3	0.35	1.17921	0.999	0.997
0.001	0.4	1.3	0.4	1.16138	0.988	0.977
0.001	0.4	1.3	0.45	1.14841	0.952	0.914
0.001	0.4	1.3	0.5	1.13265	0.854	0.783
0.001	0.4	1.3	0.55	1.1167	0.644	0.536
0.001	0.4	1.3	0.6	1.10504	0.431	0.324
0.001	0.4	1.3	0.65	1.08946	0.204	0.143
0.001	0.4	1.3	0.7	1.0758	0.07	0.04
0.001	0.4	1.3	0.75	1.06494	0.014	0.008
0.001	0.4	1.3	0.8	1.0494	0.001	0
0.001	0.4	1.3	0.85	1.03746	0	0
0.001	0.4	1.3	0.9	1.02355	0	0
0.001	0.4	1.3	0.95	1.01367	0	0
0.001	0.4	1.3	1	0.999683	0	0
0.001	0.4	1.5	0	1.50167	1	1
0.001	0.4	1.5	0.05	1.46585	1	1
0.001	0.4	1.5	0.1	1.43134	1	1
0.001	0.4	1.5	0.15	1.39822	1	1
0.001	0.4	1.5	0.2	1.36782	1	1
0.001	0.4	1.5	0.25	1.33981	1	1
0.001	0.4	1.5	0.3	1.3076	1	1
0.001	0.4	1.5	0.35	1.28088	1	1
0.001	0.4	1.5	0.4	1.25453	1	1
0.001	0.4	1.5	0.45	1.22904	1	1
0.001	0.4	1.5	0.5	1.20494	1	1
0.001	0.4	1.5	0.55	1.18166	1	1
0.001	0.4	1.5	0.6	1.15744	0.994	0.992
0.001	0.4	1.5	0.65	1.1348	0.957	0.925
0.001	0.4	1.5	0.7	1.11579	0.741	0.652
0.001	0.4	1.5	0.75	1.09378	0.363	0.299
0.001	0.4	1.5	0.8	1.07405	0.08	0.054
0.001	0.4	1.5	0.85	1.05553	0.005	0.004
0.001	0.4	1.5	0.9	1.03688	0	0
0.001	0.4	1.5	0.95	1.01713	0	0
0.001	0.4	1.5	1	1.00069	0	0
0.001	0.4	2	0	2.00488	1	1
0.001	0.4	2	0.05	1.90441	1	1
0.001	0.4	2	0.1	1.81866	1	1
0.001	0.4	2	0.15	1.74332	1	1
0.001	0.4	2	0.2	1.67259	1	1
0.001	0.4	2	0.25	1.60764	1	1
0.001	0.4	2	0.3	1.54266	1	1
0.001	0.4	2	0.35	1.48807	1	1
0.001	0.4	2	0.4	1.43096	1	1
0.001	0.4	2	0.45	1.38423	1	1
0.001	0.4	2	0.5	1.33759	1	1
0.001	0.4	2	0.55	1.29506	1	1
0.001	0.4	2	0.6	1.25406	1	1
0.001	0.4	2	0.65	1.21543	1	1
0.001	0.4	2	0.7	1.18018	1	1
0.001	0.4	2	0.75	1.14566	1	0.997
0.001	0.4	2	0.8	1.11367	0.922	0.915
0.001	0.4	2	0.85	1.08367	0.406	0.354
0.001	0.4	2	0.9	1.05408	0.026	0.015
0.001	0.4	2	0.95	1.02566	0	0
0.001	0.4	2	1	1.00111	0	0
0.001	0.4	5	0	5.01502	1	1
0.001	0.4	5	0.05	3.95163	1	1
0.001	0.4	5	0.1	3.28044	1	1
0.001	0.4	5	0.15	2.82479	1	1
0.001	0.4	5	0.2	2.48673	1	1
0.001	0.4	5	0.25	2.22657	1	1
0.001	0.4	5	0.3	2.02613	1	1
0.001	0.4	5	0.35	1.86271	1	1
0.001	0.4	5	0.4	1.7311	1	1
0.001	0.4	5	0.45	1.61538	1	1
0.001	0.4	5	0.5	1.51513	1	1
0.001	0.4	5	0.55	1.42769	1	1
0.001	0.4	5	0.6	1.35847	1	1
0.001	0.4	5	0.65	1.29442	1	1
0.001	0.4	5	0.7	1.23884	1	1
0.001	0.4	5	0.75	1.18733	1	1
0.001	0.4	5	0.8	1.14336	1	1
0.001	0.4	5	0.85	1.10095	1	1
0.001	0.4	5	0.9	1.065	0.978	0.996
0.001	0.4	5	0.95	1.03049	0.04	0.059
0.001	0.4	5	1	1.0007	0	0
0.001	0.4	10	0	9.98969	1	1
0.001	0.4	10	0.05	5.25746	1	1
0.001	0.4	10	0.1	3.69333	1	1
0.001	0.4	10	0.15	2.90177	1	1
0.001	0.4	10	0.2	2.43011	1	1
0.001	0.4	10	0.25	2.12177	1	1
0.001	0.4	10	0.3	1.89608	1	1
0.001	0.4	10	0.35	1.72288	1	1
0.001	0.4	10	0.4	1.59758	1	1
0.001	0.4	10	0.45	1.49407	1	1
0.001	0.4	10	0.5	1.40767	1	1
0.001	0.4	10	0.55	1.33465	1	1
0.001	0.4	10	0.6	1.27403	1	1
0.001	0.4	10	0.65	1.22229	1	1
0.001	0.4	10	0.7	1.17783	1	1
0.001	0.4	10	0.75	1.13893	1	1
0.001	0.4	10	0.8	1.10376	1	1
0.001	0.4	10	0.85	1.07513	1	1
0.001	0.4	10	0.9	1.0475	1	1
0.001	0.4	10	0.95	1.02359	0.231	0.454
0.001	0.4	10	1	0.998954	0	0
0.001	0.5	1.1	0	1.10133	0.253	0.179
0.001	0.5	1.1	0.05	1.09288	0.169	0.108
0.001	0.5	1.1	0.1	1.08912	0.106	0.076
0.001	0.5	1.1	0.15	1.08414	0.088	0.049
0.001	0.5	1.1	0.2	1.07624	0.052	0.03
0.001	0.5	1.1	0.25	1.07266	0.03	0.016
0.001	0.5	1.1	0.3	1.06807	0.019	0.013
0.001	0.5	1.1	0.35	1.06376	0.012	0.006
0.001	0.5	1.1	0.4	1.05675	0.003	0.002
0.001	0.5	1.1	0.45	1.05113	0.002	0.001
0.001	0.5	1.1	0.5	1.04643	0.002	0
0.001	0.5	1.1	0.55	1.04146	0.001	0
0.001	0.5	1.1	0.6	1.03777	0	0
0.001	0.5	1.1	0.65	1.03236	0	0
0.001	0.5	1.1	0.7	1.02817	0	0
0.001	0.5	1.1	0.75	1.02475	0	0
0.001	0.5	1.1	0.8	1.02006	0	0
0.001	0.5	1.1	0.85	1.01235	0	0
0.001	0.5	1.1	0.9	1.00814	0	0
0.001	0.5	1.1	0.95	1.00566	0	0
0.001	0.5	1.1	1	0.999062	0	0
0.001	0.5	1.2	0	1.20041	1	1
0.001	0.5	1.2	0.05	1.19022	0.999	0.999
0.001	0.5	1.2	0.1	1.17516	0.998	0.995
0.001	0.5	1.2	0.15	1.16573	0.985	0.977
0.001	0.5	1.2	0.2	1.1537	0.959	0.94
0.001	0.5	1.2	0.25	1.14417	0.915	0.878
0.001	0.5	1.2	0.3	1.13078	0.821	0.746
0.001	0.5	1.2	0.35	1.1198	0.684	0.572
0.001	0.5	1.2	0.4	1.11308	0.527	0.431
0.001	0.5	1.2	0.45	1.09843	0.322	0.235
0.001	0.5	1.2	0.5	1.0897	0.19	0.134
0.001	0.5	1.2	0.55	1.07736	0.076	0.049
0.001	0.5	1.2	0.6	1.06973	0.026	0.013
0.001	0.5	1.2	0.65	1.06181	0.011	0.005
0.001	0.5	1.2	0.7	1.05279	0.003	0.001
0.001	0.5	1.2	0.75	1.04378	0	0
0.001	0.5	1.2	0.8	1.03556	0	0
0.001	0.5	1.2	0.85	1.02555	0	0
0.001	0.5	1.2	0.9	1.01757	0	0
0.001	0.5	1.2	0.95	1.00711	0	0
0.001	0.5	1.2	1	1.00013	0	0
0.001	0.5	1.3	0	1.30202	1	1
0.001	0.5	1.3	0.05	1.28177	1	1
0.001	0.5	1.3	0.1	1.26093	1	1
0.001	0.5	1.3	0.15	1.24259	1	1
0.001	0.5	1.3	0.2	1.22667	1	1
0.001	0.5	1.3	0.25	1.20837	1	1
0.001	0.5	1.3	0.3	1.19159	1	1
0.001	0.5	1.3	0.35	1.17636	0.999	0.998
0.001	0.5	1.3	0.4	1.15966	0.991	0.98
0.001	0.5	1.3	0.45	1.14266	0.957	0.924
0.001	0.5	1.3	0.5	1.12982	0.864	0.798
0.001	0.5	1.3	0.55	1.11605	0.674	0.57
0.001	0.5	1.3	0.6	1.10058	0.43	0.342
0.001	0.5	1.3	0.65	1.08801	0.178	0.128
0.001	0.5	1.3	0.7	1.07394	0.07	0.051
0.001	0.5	1.3	0.75	1.05862	0.013	0.008
0.001	0.5	1.3	0.8	1.04727	0.001	0
0.001	0.5	1.3	0.85	1.03386	0	0
0.001	0.5	1.3	0.9	1.02234	0	0
0.001	0.5	1.3	0.95	1.01201	0	0
0.001	0.5	1.3	1	1.00168	0	0
0.001	0.5	1.5	0	1.49983	1	1
0.001	0.5	1.5	0.05	1.46019	1	1
0.001	0.5	1.5	0.1	1.42797	1	1
0.001	0.5	1.5	0.15	1.39303	1	1
0.001	0.5	1.5	0.2	1.35969	1	1
0.001	0.5	1.5	0.25	1.33038	1	1
0.001	0.5	1.5	0.3	1.29971	1	1
0.001	0.5	1.5	0.35	1.27376	1	1
0.001	0.5	1.5	0.4	1.24399	1	1
0.001	0.5	1.5	0.45	1.21812	1	1
0.001	0.5	1.5	0.5	1.19363	1	1
0.001	0.5	1.5	0.55	1.17081	1	1
0.001	0.5	1.5	0.6	1.14976	0.992	0.989
0.001	0.5	1.5	0.65	1.12855	0.928	0.888
0.001	0.5	1.5	0.7	1.10624	0.691	0.595
0.001	0.5	1.5	0.75	1.08847	0.305	0.233
0.001	0.5	1.5	0.8	1.06868	0.072	0.045
0.001	0.5	1.5	0.85	1.0499	0.007	0.005
0.001	0.5	1.5	0.9	1.03286	0.002	0
0.001	0.5	1.5	0.95	1.01729	0	0
0.001	0.5	1.5	1	0.999878	0	0
0.001	0.5	2	0	2.00195	1	1
0.001	0.5	2	0.05	1.89936	1	1
0.001	0.5	2	0.1	1.80108	1	1
0.001	0.5	2	0.15	1.71222	1	1
0.001	0.5	2	0.2	1.64375	1	1
0.001	0.5	2	0.25	1.57128	1	1
0.001	0.5	2	0.3	1.50795	1	1
0.001	0.5	2	0.35	1.45021	1	1
0.001	0.5	2	0.4	1.40085	1	1
0.001	0.5	2	0.45	1.34982	1	1
0.001	0.5	2	0.5	1.30577	1	1
0.001	0.5	2	0.55	1.26867	1	1
0.001	0.5	2	0.6	1.23035	1	1
0.001	0.5	2	0.65	1.1934	1	1
0.001	0.5	2	0.7	1.16312	1	1
0.001	0.5	2	0.75	1.13031	0.998	0.996
0.001	0.5	2	0.8	1.10276	0.909	0.885
0.001	0.5	2	0.85	1.07414	0.324	0.281
0.001	0.5	2	0.9	1.04803	0.011	0.008
0.001	0.5	2	0.95	1.02316	0	0
0.001	0.5	2	1	1.00114	0	0
0.001	0.5	5	0	4.99739	1	1
0.001	0.5	5	0.05	3.72027	1	1
0.001	0.5	5	0.1	3.00627	1	1
0.001	0.5	5	0.15	2.55164	1	1
0.001	0.5	5	0.2	2.2292	1	1
0.001	0.5	5	0.25	2.00499	1	1
0.001	0.5	5	0.3	1.82248	1	1
0.001	0.5	5	0.35	1.68227	1	1
0.001	0.5	5	0.4	1.56527	1	1
0.001	0.5	5	0.45	1.4793	1	1
0.001	0.5	5	0.5	1.40154	1	1
0.001	0.5	5	0.55	1.3357	1	1
0.001	0.5	5	0.6	1.27737	1	1
0.001	0.5	5	0.65	1.22833	1	1
0.001	0.5	5	0.7	1.17976	1	1
0.001	0.5	5	0.75	1.14227	1	1
0.001	0.5	5	0.8	1.11014	1	1
0.001	0.5	5	0.85	1.07612	1	1
0.001	0.5	5	0.9	1.04976	0.897	0.939
0.001	0.5	5	0.95	1.02227	0.013	0.016
0.001	0.5	5	1	0.998579	0	0
0.001	0.5	10	0	10.0866	1	1
0.001	0.5	10	0.05	4.47756	1	1
0.001	0.5	10	0.1	3.07341	1	1
0.001	0.5	10	0.15	2.42233	1	1
0.001	0.5	10	0.2	2.05745	1	1
0.001	0.5	10	0.25	1.81509	1	1
0.001	0.5	10	0.3	1.64401	1	1
0.001	0.5	10	0.35	1.51762	1	1
0.001	0.5	10	0.4	1.4237	1	1
0.001	0.5	10	0.45	1.34848	1	1
0.001	0.5	10	0.5	1.28903	1	1
0.001	0.5	10	0.55	1.23763	1	1
0.001	0.5	10	0.6	1.19492	1	1
0.001	0.5	10	0.65	1.1571	1	1
0.001	0.5	10	0.7	1.12445	1	1
0.001	0.5	10	0.75	1.09803	1	1
0.001	0.5	10	0.8	1.07397	1	1
0.001	0.5	10	0.85	1.05234	1	1
0.001	0.5	10	0.9	1.03289	0.996	1
0.001	0.5	10	0.95	1.01392	0.084	0.161
0.001	0.5	10	1	1.00211	0	0
0.01	0.01	1.1	0	1.10387	0	NA
0.01	0.01	1.1	0.05	1.09583	0	NA
0.01	0.01	1.1	0.1	1.08747	0	NA
0.01	0.01	1.1	0.15	1.08507	0	NA
0.01	0.01	1.1	0.2	1.0801	0	NA
0.01	0.01	1.1	0.25	1.07532	0	NA
0.01	0.01	1.1	0.3	1.06997	0	NA
0.01	0.01	1.1	0.35	1.06538	0	NA
0.01	0.01	1.1	0.4	1.06166	0	NA
0.01	0.01	1.1	0.45	1.05353	0	NA
0.01	0.01	1.1	0.5	1.05333	0	NA
0.01	0.01	1.1	0.55	1.04822	0	NA
0.01	0.01	1.1	0.6	1.04129	0	NA
0.01	0.01	1.1	0.65	1.03651	0	NA
0.01	0.01	1.1	0.7	1.03383	0	NA
0.01	0.01	1.1	0.75	1.02815	0	NA
0.01	0.01	1.1	0.8	1.02112	0	NA
0.01	0.01	1.1	0.85	1.02246	0	NA
0.01	0.01	1.1	0.9	1.00473	0	NA
0.01	0.01	1.1	0.95	1.00414	0	NA
0.01	0.01	1.1	1	0.998832	0	NA
0.01	0.01	1.2	0	1.19983	0	NA
0.01	0.01	1.2	0.05	1.19228	0	NA
0.01	0.01	1.2	0.1	1.17895	0	NA
0.01	0.01	1.2	0.15	1.17568	0	NA
0.01	0.01	1.2	0.2	1.16176	0	NA
0.01	0.01	1.2	0.25	1.14863	0	NA
0.01	0.01	1.2	0.3	1.13759	0	NA
0.01	0.01	1.2	0.35	1.13155	0	NA
0.01	0.01	1.2	0.4	1.11798	0	NA
0.01	0.01	1.2	0.45	1.11379	0	NA
0.01	0.01	1.2	0.5	1.10011	0	NA
0.01	0.01	1.2	0.55	1.09524	0	NA
0.01	0.01	1.2	0.6	1.07643	0	NA
0.01	0.01	1.2	0.65	1.07519	0	NA
0.01	0.01	1.2	0.7	1.061	0	NA
0.01	0.01	1.2	0.75	1.05245	0	NA
0.01	0.01	1.2	0.8	1.03877	0	NA
0.01	0.01	1.2	0.85	1.03072	0	NA
0.01	0.01	1.2	0.9	1.0228	0	NA
0.01	0.01	1.2	0.95	1.01062	0	NA
0.01	0.01	1.2	1	0.996693	0	NA
0.01	0.01	1.3	0	1.30494	0.002	NA
0.01	0.01	1.3	0.05	1.28657	0.001	NA
0.01	0.01	1.3	0.1	1.27472	0.001	NA
0.01	0.01	1.3	0.15	1.25372	0	NA
0.01	0.01	1.3	0.2	1.24566	0	NA
0.01	0.01	1.3	0.25	1.22737	0	NA
0.01	0.01	1.3	0.3	1.21185	0	NA
0.01	0.01	1.3	0.35	1.1956	0	NA
0.01	0.01	1.3	0.4	1.18958	0	NA
0.01	0.01	1.3	0.45	1.16588	0	NA
0.01	0.01	1.3	0.5	1.15297	0	NA
0.01	0.01	1.3	0.55	1.13547	0	NA
0.01	0.01	1.3	0.6	1.11913	0	NA
0.01	0.01	1.3	0.65	1.11183	0	NA
0.01	0.01	1.3	0.7	1.09468	0	NA
0.01	0.01	1.3	0.75	1.07623	0	NA
0.01	0.01	1.3	0.8	1.05688	0	NA
0.01	0.01	1.3	0.85	1.04513	0	NA
0.01	0.01	1.3	0.9	1.03228	0	NA
0.01	0.01	1.3	0.95	1.01327	0	NA
0.01	0.01	1.3	1	0.997243	0	NA
0.01	0.01	1.5	0	1.51766	0.179	NA
0.01	0.01	1.5	0.05	1.48314	0.108	NA
0.01	0.01	1.5	0.1	1.45581	0.085	NA
0.01	0.01	1.5	0.15	1.42336	0.057	NA
0.01	0.01	1.5	0.2	1.4126	0.037	NA
0.01	0.01	1.5	0.25	1.37746	0.015	NA
0.01	0.01	1.5	0.3	1.36106	0.014	NA
0.01	0.01	1.5	0.35	1.32779	0.007	NA
0.01	0.01	1.5	0.4	1.30201	0.002	NA
0.01	0.01	1.5	0.45	1.28076	0.001	NA
0.01	0.01	1.5	0.5	1.25644	0	NA
0.01	0.01	1.5	0.55	1.22123	0	NA
0.01	0.01	1.5	0.6	1.20417	0	NA
0.01	0.01	1.5	0.65	1.17854	0	NA
0.01	0.01	1.5	0.7	1.14458	0	NA
0.01	0.01	1.5	0.75	1.13111	0	NA
0.01	0.01	1.5	0.8	1.09845	0	NA
0.01	0.01	1.5	0.85	1.07299	0	NA
0.01	0.01	1.5	0.9	1.0518	0	NA
0.01	0.01	1.5	0.95	1.02418	0	NA
0.01	0.01	1.5	1	0.998708	0	NA
0.01	0.01	2	0	2.02337	0.997	NA
0.01	0.01	2	0.05	1.97782	0.997	NA
0.01	0.01	2	0.1	1.91952	0.983	NA
0.01	0.01	2	0.15	1.86937	0.957	NA
0.01	0.01	2	0.2	1.8194	0.926	NA
0.01	0.01	2	0.25	1.7684	0.83	NA
0.01	0.01	2	0.3	1.71906	0.741	NA
0.01	0.01	2	0.35	1.65268	0.569	NA
0.01	0.01	2	0.4	1.60861	0.418	NA
0.01	0.01	2	0.45	1.55902	0.283	NA
0.01	0.01	2	0.5	1.50291	0.157	NA
0.01	0.01	2	0.55	1.45606	0.081	NA
0.01	0.01	2	0.6	1.41446	0.047	NA
0.01	0.01	2	0.65	1.3522	0.011	NA
0.01	0.01	2	0.7	1.30575	0.003	NA
0.01	0.01	2	0.75	1.24556	0.001	NA
0.01	0.01	2	0.8	1.19738	0	NA
0.01	0.01	2	0.85	1.15426	0	NA
0.01	0.01	2	0.9	1.098	0	NA
0.01	0.01	2	0.95	1.0492	0	NA
0.01	0.01	2	1	0.999546	0	NA
0.01	0.01	5	0	5.22204	1	1
0.01	0.01	5	0.05	4.99264	1	1
0.01	0.01	5	0.1	4.74335	1	1
0.01	0.01	5	0.15	4.52902	1	1
0.01	0.01	5	0.2	4.31052	1	1
0.01	0.01	5	0.25	4.08399	1	1
0.01	0.01	5	0.3	3.87375	1	1
0.01	0.01	5	0.35	3.65383	1	1
0.01	0.01	5	0.4	3.43563	1	1
0.01	0.01	5	0.45	3.22924	1	1
0.01	0.01	5	0.5	3.01884	1	1
0.01	0.01	5	0.55	2.81532	1	NA
0.01	0.01	5	0.6	2.59918	1	NA
0.01	0.01	5	0.65	2.39408	1	1
0.01	0.01	5	0.7	2.19428	1	NA
0.01	0.01	5	0.75	1.98941	0.994	0.988
0.01	0.01	5	0.8	1.7886	0.9	0.842
0.01	0.01	5	0.85	1.58837	0.375	NA
0.01	0.01	5	0.9	1.38693	0.022	NA
0.01	0.01	5	0.95	1.19442	0	NA
0.01	0.01	5	1	0.998721	0	NA
0.01	0.01	10	0	10.831	1	1
0.01	0.01	10	0.05	10.2388	1	1
0.01	0.01	10	0.1	9.72648	1	1
0.01	0.01	10	0.15	9.14987	1	1
0.01	0.01	10	0.2	8.58453	1	1
0.01	0.01	10	0.25	8.06756	1	1
0.01	0.01	10	0.3	7.52141	1	1
0.01	0.01	10	0.35	6.99657	1	1
0.01	0.01	10	0.4	6.4892	1	1
0.01	0.01	10	0.45	5.99087	1	1
0.01	0.01	10	0.5	5.51279	1	1
0.01	0.01	10	0.55	4.99714	1	1
0.01	0.01	10	0.6	4.53705	1	1
0.01	0.01	10	0.65	4.07101	1	1
0.01	0.01	10	0.7	3.61936	1	1
0.01	0.01	10	0.75	3.15353	1	1
0.01	0.01	10	0.8	2.7117	1	1
0.01	0.01	10	0.85	2.27385	1	1
0.01	0.01	10	0.9	1.84259	0.953	NA
0.01	0.01	10	0.95	1.41344	0.043	NA
0.01	0.01	10	1	1.0016	0	NA
0.01	0.05	1.1	0	1.10357	0	0
0.01	0.05	1.1	0.05	1.09656	0	0
0.01	0.05	1.1	0.1	1.09112	0	0
0.01	0.05	1.1	0.15	1.08634	0.001	0.001
0.01	0.05	1.1	0.2	1.08081	0	0
0.01	0.05	1.1	0.25	1.07515	0	0
0.01	0.05	1.1	0.3	1.06907	0	0
0.01	0.05	1.1	0.35	1.06465	0	0
0.01	0.05	1.1	0.4	1.06151	0	0
0.01	0.05	1.1	0.45	1.05332	0	0
0.01	0.05	1.1	0.5	1.04907	0	0
0.01	0.05	1.1	0.55	1.0466	0	0
0.01	0.05	1.1	0.6	1.04001	0	0
0.01	0.05	1.1	0.65	1.0364	0	0
0.01	0.05	1.1	0.7	1.03248	0	0
0.01	0.05	1.1	0.75	1.02668	0	0
0.01	0.05	1.1	0.8	1.02015	0	0
0.01	0.05	1.1	0.85	1.01355	0	0
0.01	0.05	1.1	0.9	1.00897	0	0
0.01	0.05	1.1	0.95	1.00331	0	0
0.01	0.05	1.1	1	0.999688	0	0
0.01	0.05	1.2	0	1.2023	0.09	0.059
0.01	0.05	1.2	0.05	1.18921	0.051	0.027
0.01	0.05	1.2	0.1	1.18484	0.049	0.027
0.01	0.05	1.2	0.15	1.1701	0.027	0.012
0.01	0.05	1.2	0.2	1.16224	0.02	0.013
0.01	0.05	1.2	0.25	1.15383	0.01	0.007
0.01	0.05	1.2	0.3	1.14044	0.005	0
0.01	0.05	1.2	0.35	1.13189	0.003	0.001
0.01	0.05	1.2	0.4	1.11921	0	0
0.01	0.05	1.2	0.45	1.1106	0	0
0.01	0.05	1.2	0.5	1.10206	0.001	0
0.01	0.05	1.2	0.55	1.08612	0	0
0.01	0.05	1.2	0.6	1.08028	0	0
0.01	0.05	1.2	0.65	1.06945	0	0
0.01	0.05	1.2	0.7	1.05727	0	0
0.01	0.05	1.2	0.75	1.04923	0	0
0.01	0.05	1.2	0.8	1.0396	0	0
0.01	0.05	1.2	0.85	1.03115	0	0
0.01	0.05	1.2	0.9	1.02295	0	0
0.01	0.05	1.2	0.95	1.00962	0	0
0.01	0.05	1.2	1	0.998789	0	0
0.01	0.05	1.3	0	1.30312	0.745	0.66
0.01	0.05	1.3	0.05	1.28703	0.62	0.518
0.01	0.05	1.3	0.1	1.27168	0.533	0.426
0.01	0.05	1.3	0.15	1.25528	0.4	0.296
0.01	0.05	1.3	0.2	1.24407	0.326	0.238
0.01	0.05	1.3	0.25	1.22717	0.206	0.135
0.01	0.05	1.3	0.3	1.21126	0.139	0.091
0.01	0.05	1.3	0.35	1.19578	0.089	0.05
0.01	0.05	1.3	0.4	1.17965	0.049	0.032
0.01	0.05	1.3	0.45	1.16737	0.024	0.01
0.01	0.05	1.3	0.5	1.14988	0.009	0.006
0.01	0.05	1.3	0.55	1.13435	0.004	0
0.01	0.05	1.3	0.6	1.12029	0.001	0
0.01	0.05	1.3	0.65	1.10102	0	0
0.01	0.05	1.3	0.7	1.08817	0	0
0.01	0.05	1.3	0.75	1.07558	0	0
0.01	0.05	1.3	0.8	1.06045	0	0
0.01	0.05	1.3	0.85	1.0448	0	0
0.01	0.05	1.3	0.9	1.03196	0	0
0.01	0.05	1.3	0.95	1.01639	0	0
0.01	0.05	1.3	1	1.00164	0	0
0.01	0.05	1.5	0	1.51123	1	1
0.01	0.05	1.5	0.05	1.47941	1	1
0.01	0.05	1.5	0.1	1.45499	0.999	0.998
0.01	0.05	1.5	0.15	1.42963	0.999	0.997
0.01	0.05	1.5	0.2	1.40118	0.997	0.988
0.01	0.05	1.5	0.25	1.37374	0.982	0.971
0.01	0.05	1.5	0.3	1.34867	0.941	0.914
0.01	0.05	1.5	0.35	1.32237	0.862	0.776
0.01	0.05	1.5	0.4	1.29722	0.722	0.632
0.01	0.05	1.5	0.45	1.27624	0.585	0.472
0.01	0.05	1.5	0.5	1.24955	0.372	0.279
0.01	0.05	1.5	0.55	1.221	0.186	0.124
0.01	0.05	1.5	0.6	1.19745	0.1	0.055
0.01	0.05	1.5	0.65	1.17051	0.035	0.023
0.01	0.05	1.5	0.7	1.14562	0.005	0.007
0.01	0.05	1.5	0.75	1.12074	0.002	0.001
0.01	0.05	1.5	0.8	1.09808	0.002	0.001
0.01	0.05	1.5	0.85	1.0741	0	0
0.01	0.05	1.5	0.9	1.0503	0	0
0.01	0.05	1.5	0.95	1.02487	0	0
0.01	0.05	1.5	1	0.99986	0	0
0.01	0.05	2	0	2.01734	1	1
0.01	0.05	2	0.05	1.96496	1	1
0.01	0.05	2	0.1	1.91179	1	1
0.01	0.05	2	0.15	1.85061	1	1
0.01	0.05	2	0.2	1.80337	1	1
0.01	0.05	2	0.25	1.74609	1	1
0.01	0.05	2	0.3	1.69335	1	1
0.01	0.05	2	0.35	1.64023	1	1
0.01	0.05	2	0.4	1.58748	1	1
0.01	0.05	2	0.45	1.5334	1	1
0.01	0.05	2	0.5	1.48446	1	1
0.01	0.05	2	0.55	1.43781	1	1
0.01	0.05	2	0.6	1.38395	0.992	0.974
0.01	0.05	2	0.65	1.33689	0.935	0.879
0.01	0.05	2	0.7	1.28396	0.677	0.572
0.01	0.05	2	0.75	1.23848	0.324	0.242
0.01	0.05	2	0.8	1.18602	0.074	0.048
0.01	0.05	2	0.85	1.13845	0.013	0.007
0.01	0.05	2	0.9	1.0925	0	0
0.01	0.05	2	0.95	1.0469	0	0
0.01	0.05	2	1	1.00119	0	0
0.01	0.05	5	0	5.14845	1	1
0.01	0.05	5	0.05	4.86168	1	1
0.01	0.05	5	0.1	4.5822	1	1
0.01	0.05	5	0.15	4.30733	1	1
0.01	0.05	5	0.2	4.04227	1	1
0.01	0.05	5	0.25	3.78864	1	1
0.01	0.05	5	0.3	3.56097	1	1
0.01	0.05	5	0.35	3.32959	1	1
0.01	0.05	5	0.4	3.10954	1	1
0.01	0.05	5	0.45	2.90118	1	1
0.01	0.05	5	0.5	2.69475	1	1
0.01	0.05	5	0.55	2.49782	1	1
0.01	0.05	5	0.6	2.31193	1	1
0.01	0.05	5	0.65	2.1258	1	1
0.01	0.05	5	0.7	1.95138	1	1
0.01	0.05	5	0.75	1.778	1	1
0.01	0.05	5	0.8	1.61387	1	1
0.01	0.05	5	0.85	1.45279	1	1
0.01	0.05	5	0.9	1.29727	0.937	0.948
0.01	0.05	5	0.95	1.14509	0.035	0.036
0.01	0.05	5	1	1.00093	0	0
0.01	0.05	10	0	10.438	1	1
0.01	0.05	10	0.05	9.52671	1	1
0.01	0.05	10	0.1	8.63103	1	1
0.01	0.05	10	0.15	7.87707	1	1
0.01	0.05	10	0.2	7.18711	1	1
0.01	0.05	10	0.25	6.54733	1	1
0.01	0.05	10	0.3	5.97505	1	1
0.01	0.05	10	0.35	5.4167	1	1
0.01	0.05	10	0.4	4.92569	1	1
0.01	0.05	10	0.45	4.45509	1	1
0.01	0.05	10	0.5	4.03681	1	1
0.01	0.05	10	0.55	3.63731	1	1
0.01	0.05	10	0.6	3.26847	1	1
0.01	0.05	10	0.65	2.92104	1	1
0.01	0.05	10	0.7	2.59079	1	1
0.01	0.05	10	0.75	2.28458	1	1
0.01	0.05	10	0.8	2.00071	1	1
0.01	0.05	10	0.85	1.72927	1	1
0.01	0.05	10	0.9	1.47324	1	1
0.01	0.05	10	0.95	1.23159	0.876	0.992
0.01	0.05	10	1	1.00155	0	0
0.01	0.1	1.1	0	1.10118	0.01	0.004
0.01	0.1	1.1	0.05	1.09594	0.003	0.001
0.01	0.1	1.1	0.1	1.09273	0.003	0.003
0.01	0.1	1.1	0.15	1.08687	0.001	0.001
0.01	0.1	1.1	0.2	1.08072	0.001	0
0.01	0.1	1.1	0.25	1.0764	0	0
0.01	0.1	1.1	0.3	1.06915	0	0
0.01	0.1	1.1	0.35	1.06512	0.001	0
0.01	0.1	1.1	0.4	1.05749	0	0
0.01	0.1	1.1	0.45	1.05751	0	0
0.01	0.1	1.1	0.5	1.05061	0	0
0.01	0.1	1.1	0.55	1.04562	0	0
0.01	0.1	1.1	0.6	1.03953	0	0
0.01	0.1	1.1	0.65	1.03484	0	0
0.01	0.1	1.1	0.7	1.03128	0	0
0.01	0.1	1.1	0.75	1.02615	0	0
0.01	0.1	1.1	0.8	1.01865	0	0
0.01	0.1	1.1	0.85	1.01615	0	0
0.01	0.1	1.1	0.9	1.01217	0	0
0.01	0.1	1.1	0.95	1.00526	0	0
0.01	0.1	1.1	1	0.999307	0	0
0.01	0.1	1.2	0	1.20155	0.599	0.484
0.01	0.1	1.2	0.05	1.19041	0.498	0.392
0.01	0.1	1.2	0.1	1.18198	0.394	0.294
0.01	0.1	1.2	0.15	1.17306	0.318	0.221
0.01	0.1	1.2	0.2	1.16153	0.21	0.146
0.01	0.1	1.2	0.25	1.14979	0.114	0.074
0.01	0.1	1.2	0.3	1.13885	0.082	0.05
0.01	0.1	1.2	0.35	1.1304	0.045	0.03
0.01	0.1	1.2	0.4	1.12094	0.028	0.017
0.01	0.1	1.2	0.45	1.10912	0.017	0.007
0.01	0.1	1.2	0.5	1.09935	0.008	0.004
0.01	0.1	1.2	0.55	1.08833	0.002	0.002
0.01	0.1	1.2	0.6	1.07857	0.001	0
0.01	0.1	1.2	0.65	1.07026	0	0
0.01	0.1	1.2	0.7	1.05988	0	0
0.01	0.1	1.2	0.75	1.04832	0	0
0.01	0.1	1.2	0.8	1.03806	0	0
0.01	0.1	1.2	0.85	1.03118	0	0
0.01	0.1	1.2	0.9	1.02098	0	0
0.01	0.1	1.2	0.95	1.00731	0	0
0.01	0.1	1.2	1	0.999234	0	0
0.01	0.1	1.3	0	1.30479	0.998	0.997
0.01	0.1	1.3	0.05	1.28824	0.994	0.988
0.01	0.1	1.3	0.1	1.2727	0.983	0.967
0.01	0.1	1.3	0.15	1.25789	0.951	0.914
0.01	0.1	1.3	0.2	1.23931	0.906	0.848
0.01	0.1	1.3	0.25	1.22593	0.822	0.748
0.01	0.1	1.3	0.3	1.20912	0.691	0.595
0.01	0.1	1.3	0.35	1.19431	0.558	0.445
0.01	0.1	1.3	0.4	1.1768	0.36	0.275
0.01	0.1	1.3	0.45	1.16238	0.228	0.15
0.01	0.1	1.3	0.5	1.14626	0.111	0.063
0.01	0.1	1.3	0.55	1.13238	0.064	0.041
0.01	0.1	1.3	0.6	1.11627	0.02	0.012
0.01	0.1	1.3	0.65	1.10058	0.008	0.003
0.01	0.1	1.3	0.7	1.08843	0.003	0.002
0.01	0.1	1.3	0.75	1.07341	0.001	0
0.01	0.1	1.3	0.8	1.05643	0	0
0.01	0.1	1.3	0.85	1.04342	0	0
0.01	0.1	1.3	0.9	1.03	0	0
0.01	0.1	1.3	0.95	1.01419	0	0
0.01	0.1	1.3	1	1.00041	0	0
0.01	0.1	1.5	0	1.5061	1	1
0.01	0.1	1.5	0.05	1.48153	1	1
0.01	0.1	1.5	0.1	1.45032	1	1
0.01	0.1	1.5	0.15	1.42488	1	1
0.01	0.1	1.5	0.2	1.39534	1	1
0.01	0.1	1.5	0.25	1.37286	1	1
0.01	0.1	1.5	0.3	1.34359	1	1
0.01	0.1	1.5	0.35	1.31787	0.999	0.999
0.01	0.1	1.5	0.4	1.29097	1	0.997
0.01	0.1	1.5	0.45	1.26631	0.984	0.967
0.01	0.1	1.5	0.5	1.24053	0.923	0.876
0.01	0.1	1.5	0.55	1.21723	0.797	0.696
0.01	0.1	1.5	0.6	1.19033	0.55	0.443
0.01	0.1	1.5	0.65	1.16698	0.298	0.209
0.01	0.1	1.5	0.7	1.14212	0.106	0.073
0.01	0.1	1.5	0.75	1.11723	0.02	0.015
0.01	0.1	1.5	0.8	1.09242	0.007	0.006
0.01	0.1	1.5	0.85	1.07087	0	0
0.01	0.1	1.5	0.9	1.04673	0	0
0.01	0.1	1.5	0.95	1.02115	0	0
0.01	0.1	1.5	1	0.999333	0	0
0.01	0.1	2	0	2.01656	1	1
0.01	0.1	2	0.05	1.95826	1	1
0.01	0.1	2	0.1	1.89429	1	1
0.01	0.1	2	0.15	1.83437	1	1
0.01	0.1	2	0.2	1.78086	1	1
0.01	0.1	2	0.25	1.72548	1	1
0.01	0.1	2	0.3	1.66839	1	1
0.01	0.1	2	0.35	1.6153	1	1
0.01	0.1	2	0.4	1.55891	1	1
0.01	0.1	2	0.45	1.51246	1	1
0.01	0.1	2	0.5	1.46185	1	1
0.01	0.1	2	0.55	1.40777	1	1
0.01	0.1	2	0.6	1.3623	1	1
0.01	0.1	2	0.65	1.31228	0.999	0.999
0.01	0.1	2	0.7	1.26499	0.998	0.989
0.01	0.1	2	0.75	1.21962	0.871	0.82
0.01	0.1	2	0.8	1.17343	0.455	0.366
0.01	0.1	2	0.85	1.12788	0.067	0.04
0.01	0.1	2	0.9	1.08517	0.001	0
0.01	0.1	2	0.95	1.04284	0	0
0.01	0.1	2	1	1.00112	0	0
0.01	0.1	5	0	5.10088	1	1
0.01	0.1	5	0.05	4.71069	1	1
0.01	0.1	5	0.1	4.3702	1	1
0.01	0.1	5	0.15	4.05062	1	1
0.01	0.1	5	0.2	3.74636	1	1
0.01	0.1	5	0.25	3.48279	1	1
0.01	0.1	5	0.3	3.22021	1	1
0.01	0.1	5	0.35	2.99213	1	1
0.01	0.1	5	0.4	2.77272	1	1
0.01	0.1	5	0.45	2.56934	1	1
0.01	0.1	5	0.5	2.38524	1	1
0.01	0.1	5	0.55	2.20822	1	1
0.01	0.1	5	0.6	2.03823	1	1
0.01	0.1	5	0.65	1.88119	1	1
0.01	0.1	5	0.7	1.73558	1	1
0.01	0.1	5	0.75	1.59484	1	1
0.01	0.1	5	0.8	1.46199	1	1
0.01	0.1	5	0.85	1.33658	1	1
0.01	0.1	5	0.9	1.21922	0.999	0.999
0.01	0.1	5	0.95	1.10598	0.117	0.192
0.01	0.1	5	1	0.999591	0	0
0.01	0.1	10	0	10.2773	1	1
0.01	0.1	10	0.05	8.77635	1	1
0.01	0.1	10	0.1	7.60476	1	1
0.01	0.1	10	0.15	6.63516	1	1
0.01	0.1	10	0.2	5.83989	1	1
0.01	0.1	10	0.25	5.17803	1	1
0.01	0.1	10	0.3	4.61637	1	1
0.01	0.1	10	0.35	4.12446	1	1
0.01	0.1	10	0.4	3.71131	1	1
0.01	0.1	10	0.45	3.33242	1	1
0.01	0.1	10	0.5	2.99954	1	1
0.01	0.1	10	0.55	2.70427	1	1
0.01	0.1	10	0.6	2.43226	1	1
0.01	0.1	10	0.65	2.19584	1	1
0.01	0.1	10	0.7	1.97605	1	1
0.01	0.1	10	0.75	1.77244	1	1
0.01	0.1	10	0.8	1.59584	1	1
0.01	0.1	10	0.85	1.42861	1	1
0.01	0.1	10	0.9	1.27671	1	1
0.01	0.1	10	0.95	1.13037	0.93	0.999
0.01	0.1	10	1	0.999215	0	0
0.01	0.2	1.1	0	1.10084	0.057	0.04
0.01	0.2	1.1	0.05	1.09647	0.054	0.037
0.01	0.2	1.1	0.1	1.09058	0.031	0.022
0.01	0.2	1.1	0.15	1.08584	0.015	0.011
0.01	0.2	1.1	0.2	1.08098	0.008	0.004
0.01	0.2	1.1	0.25	1.07553	0.003	0.001
0.01	0.2	1.1	0.3	1.06948	0.004	0.004
0.01	0.2	1.1	0.35	1.06284	0.002	0.001
0.01	0.2	1.1	0.4	1.05997	0	0
0.01	0.2	1.1	0.45	1.05572	0.001	0
0.01	0.2	1.1	0.5	1.05088	0.001	0.001
0.01	0.2	1.1	0.55	1.04357	0	0
0.01	0.2	1.1	0.6	1.04145	0	0
0.01	0.2	1.1	0.65	1.03358	0	0
0.01	0.2	1.1	0.7	1.03094	0	0
0.01	0.2	1.1	0.75	1.02329	0	0
0.01	0.2	1.1	0.8	1.01834	0	0
0.01	0.2	1.1	0.85	1.01516	0	0
0.01	0.2	1.1	0.9	1.00988	0	0
0.01	0.2	1.1	0.95	1.00516	0	0
0.01	0.2	1.1	1	1.00043	0	0
0.01	0.2	1.2	0	1.20231	0.978	0.963
0.01	0.2	1.2	0.05	1.19107	0.969	0.94
0.01	0.2	1.2	0.1	1.18264	0.916	0.88
0.01	0.2	1.2	0.15	1.16851	0.839	0.753
0.01	0.2	1.2	0.2	1.15843	0.717	0.627
0.01	0.2	1.2	0.25	1.1453	0.584	0.479
0.01	0.2	1.2	0.3	1.13879	0.457	0.359
0.01	0.2	1.2	0.35	1.12636	0.279	0.212
0.01	0.2	1.2	0.4	1.11687	0.188	0.137
0.01	0.2	1.2	0.45	1.10958	0.107	0.071
0.01	0.2	1.2	0.5	1.09962	0.062	0.031
0.01	0.2	1.2	0.55	1.08532	0.019	0.014
0.01	0.2	1.2	0.6	1.07706	0.003	0.002
0.01	0.2	1.2	0.65	1.06812	0.002	0.001
0.01	0.2	1.2	0.7	1.05631	0.001	0
0.01	0.2	1.2	0.75	1.04735	0	0
0.01	0.2	1.2	0.8	1.03752	0	0
0.01	0.2	1.2	0.85	1.02716	0	0
0.01	0.2	1.2	0.9	1.02052	0	0
0.01	0.2	1.2	0.95	1.0092	0	0
0.01	0.2	1.2	1	0.999447	0	0
0.01	0.2	1.3	0	1.305	1	1
0.01	0.2	1.3	0.05	1.28752	1	1
0.01	0.2	1.3	0.1	1.26936	1	1
0.01	0.2	1.3	0.15	1.25139	1	1
0.01	0.2	1.3	0.2	1.23754	1	0.999
0.01	0.2	1.3	0.25	1.22052	0.998	0.995
0.01	0.2	1.3	0.3	1.2045	0.986	0.973
0.01	0.2	1.3	0.35	1.18864	0.963	0.94
0.01	0.2	1.3	0.4	1.17351	0.885	0.838
0.01	0.2	1.3	0.45	1.1575	0.76	0.674
0.01	0.2	1.3	0.5	1.14279	0.565	0.467
0.01	0.2	1.3	0.55	1.12816	0.332	0.257
0.01	0.2	1.3	0.6	1.11477	0.174	0.12
0.01	0.2	1.3	0.65	1.09828	0.075	0.038
0.01	0.2	1.3	0.7	1.08448	0.024	0.012
0.01	0.2	1.3	0.75	1.06935	0.002	0.001
0.01	0.2	1.3	0.8	1.05634	0.001	0
0.01	0.2	1.3	0.85	1.04198	0	0
0.01	0.2	1.3	0.9	1.0282	0	0
0.01	0.2	1.3	0.95	1.01398	0	0
0.01	0.2	1.3	1	1.00083	0	0
0.01	0.2	1.5	0	1.50697	1	1
0.01	0.2	1.5	0.05	1.47607	1	1
0.01	0.2	1.5	0.1	1.44643	1	1
0.01	0.2	1.5	0.15	1.41642	1	1
0.01	0.2	1.5	0.2	1.38847	1	1
0.01	0.2	1.5	0.25	1.361	1	1
0.01	0.2	1.5	0.3	1.33259	1	1
0.01	0.2	1.5	0.35	1.3092	1	1
0.01	0.2	1.5	0.4	1.27904	1	1
0.01	0.2	1.5	0.45	1.25304	1	1
0.01	0.2	1.5	0.5	1.22822	1	1
0.01	0.2	1.5	0.55	1.2031	0.997	0.994
0.01	0.2	1.5	0.6	1.17882	0.962	0.931
0.01	0.2	1.5	0.65	1.15642	0.805	0.718
0.01	0.2	1.5	0.7	1.13201	0.469	0.378
0.01	0.2	1.5	0.75	1.10936	0.189	0.137
0.01	0.2	1.5	0.8	1.08664	0.032	0.017
0.01	0.2	1.5	0.85	1.06426	0.004	0.002
0.01	0.2	1.5	0.9	1.04204	0	0
0.01	0.2	1.5	0.95	1.0214	0	0
0.01	0.2	1.5	1	0.999237	0	0
0.01	0.2	2	0	2.01251	1	1
0.01	0.2	2	0.05	1.94261	1	1
0.01	0.2	2	0.1	1.87346	1	1
0.01	0.2	2	0.15	1.80764	1	1
0.01	0.2	2	0.2	1.74335	1	1
0.01	0.2	2	0.25	1.68291	1	1
0.01	0.2	2	0.3	1.62519	1	1
0.01	0.2	2	0.35	1.57056	1	1
0.01	0.2	2	0.4	1.51955	1	1
0.01	0.2	2	0.45	1.46521	1	1
0.01	0.2	2	0.5	1.41248	1	1
0.01	0.2	2	0.55	1.36535	1	1
0.01	0.2	2	0.6	1.31977	1	1
0.01	0.2	2	0.65	1.27569	1	1
0.01	0.2	2	0.7	1.23114	1	1
0.01	0.2	2	0.75	1.19199	0.998	0.994
0.01	0.2	2	0.8	1.14877	0.862	0.825
0.01	0.2	2	0.85	1.10904	0.3	0.242
0.01	0.2	2	0.9	1.07144	0.011	0.008
0.01	0.2	2	0.95	1.03479	0	0
0.01	0.2	2	1	1.00076	0	0
0.01	0.2	5	0	5.06512	1	1
0.01	0.2	5	0.05	4.46304	1	1
0.01	0.2	5	0.1	3.9851	1	1
0.01	0.2	5	0.15	3.57983	1	1
0.01	0.2	5	0.2	3.24209	1	1
0.01	0.2	5	0.25	2.94707	1	1
0.01	0.2	5	0.3	2.69828	1	1
0.01	0.2	5	0.35	2.47279	1	1
0.01	0.2	5	0.4	2.28107	1	1
0.01	0.2	5	0.45	2.11016	1	1
0.01	0.2	5	0.5	1.9525	1	1
0.01	0.2	5	0.55	1.81606	1	1
0.01	0.2	5	0.6	1.69144	1	1
0.01	0.2	5	0.65	1.5764	1	1
0.01	0.2	5	0.7	1.47245	1	1
0.01	0.2	5	0.75	1.3749	1	1
0.01	0.2	5	0.8	1.28843	1	1
0.01	0.2	5	0.85	1.2091	1	1
0.01	0.2	5	0.9	1.13426	1	1
0.01	0.2	5	0.95	1.06536	0.14	0.269
0.01	0.2	5	1	1.00064	0	0
0.01	0.2	10	0	10.0921	1	1
0.01	0.2	10	0.05	7.42387	1	1
0.01	0.2	10	0.1	5.85204	1	1
0.01	0.2	10	0.15	4.79746	1	1
0.01	0.2	10	0.2	4.05553	1	1
0.01	0.2	10	0.25	3.50829	1	1
0.01	0.2	10	0.3	3.07789	1	1
0.01	0.2	10	0.35	2.7377	1	1
0.01	0.2	10	0.4	2.45271	1	1
0.01	0.2	10	0.45	2.22218	1	1
0.01	0.2	10	0.5	2.02203	1	1
0.01	0.2	10	0.55	1.85548	1	1
0.01	0.2	10	0.6	1.70795	1	1
0.01	0.2	10	0.65	1.57966	1	1
0.01	0.2	10	0.7	1.46883	1	1
0.01	0.2	10	0.75	1.36751	1	1
0.01	0.2	10	0.8	1.28065	1	1
0.01	0.2	10	0.85	1.2012	1	1
0.01	0.2	10	0.9	1.12786	1	1
0.01	0.2	10	0.95	1.05961	0.815	0.997
0.01	0.2	10	1	0.99986	0	0
0.01	0.3	1.1	0	1.10117	0.168	0.108
0.01	0.3	1.1	0.05	1.0955	0.1	0.067
0.01	0.3	1.1	0.1	1.08971	0.071	0.044
0.01	0.3	1.1	0.15	1.08509	0.045	0.029
0.01	0.3	1.1	0.2	1.08073	0.025	0.012
0.01	0.3	1.1	0.25	1.07583	0.016	0.007
0.01	0.3	1.1	0.3	1.06896	0.011	0.004
0.01	0.3	1.1	0.35	1.06486	0.007	0.004
0.01	0.3	1.1	0.4	1.05991	0.003	0.001
0.01	0.3	1.1	0.45	1.05402	0	0
0.01	0.3	1.1	0.5	1.04856	0	0
0.01	0.3	1.1	0.55	1.04399	0	0
0.01	0.3	1.1	0.6	1.03707	0	0
0.01	0.3	1.1	0.65	1.03356	0	0
0.01	0.3	1.1	0.7	1.02897	0	0
0.01	0.3	1.1	0.75	1.02256	0	0
0.01	0.3	1.1	0.8	1.0184	0	0
0.01	0.3	1.1	0.85	1.01568	0	0
0.01	0.3	1.1	0.9	1.00982	0	0
0.01	0.3	1.1	0.95	1.00526	0	0
0.01	0.3	1.1	1	0.999842	0	0
0.01	0.3	1.2	0	1.2034	1	1
0.01	0.3	1.2	0.05	1.19169	0.995	0.992
0.01	0.3	1.2	0.1	1.18067	0.983	0.978
0.01	0.3	1.2	0.15	1.16776	0.959	0.938
0.01	0.3	1.2	0.2	1.15626	0.906	0.86
0.01	0.3	1.2	0.25	1.14684	0.817	0.747
0.01	0.3	1.2	0.3	1.13637	0.689	0.6
0.01	0.3	1.2	0.35	1.12566	0.561	0.453
0.01	0.3	1.2	0.4	1.1173	0.426	0.327
0.01	0.3	1.2	0.45	1.10456	0.23	0.164
0.01	0.3	1.2	0.5	1.09542	0.127	0.079
0.01	0.3	1.2	0.55	1.0846	0.072	0.038
0.01	0.3	1.2	0.6	1.07575	0.018	0.012
0.01	0.3	1.2	0.65	1.0662	0.008	0.006
0.01	0.3	1.2	0.7	1.05439	0.002	0.002
0.01	0.3	1.2	0.75	1.04485	0.001	0
0.01	0.3	1.2	0.8	1.038	0	0
0.01	0.3	1.2	0.85	1.02745	0	0
0.01	0.3	1.2	0.9	1.02084	0	0
0.01	0.3	1.2	0.95	1.00899	0	0
0.01	0.3	1.2	1	1.00042	0	0
0.01	0.3	1.3	0	1.30359	1	1
0.01	0.3	1.3	0.05	1.28521	1	1
0.01	0.3	1.3	0.1	1.2676	1	1
0.01	0.3	1.3	0.15	1.25422	1	1
0.01	0.3	1.3	0.2	1.23319	1	1
0.01	0.3	1.3	0.25	1.21668	1	0.999
0.01	0.3	1.3	0.3	1.20239	0.999	0.998
0.01	0.3	1.3	0.35	1.18431	0.998	0.991
0.01	0.3	1.3	0.4	1.16753	0.975	0.958
0.01	0.3	1.3	0.45	1.15452	0.928	0.881
0.01	0.3	1.3	0.5	1.13903	0.783	0.71
0.01	0.3	1.3	0.55	1.1236	0.576	0.486
0.01	0.3	1.3	0.6	1.1085	0.327	0.247
0.01	0.3	1.3	0.65	1.09586	0.16	0.121
0.01	0.3	1.3	0.7	1.08007	0.059	0.039
0.01	0.3	1.3	0.75	1.06378	0.01	0.007
0.01	0.3	1.3	0.8	1.05276	0.004	0.001
0.01	0.3	1.3	0.85	1.03758	0.001	0
0.01	0.3	1.3	0.9	1.02484	0	0
0.01	0.3	1.3	0.95	1.01343	0	0
0.01	0.3	1.3	1	1.0005	0	0
0.01	0.3	1.5	0	1.50442	1	1
0.01	0.3	1.5	0.05	1.47225	1	1
0.01	0.3	1.5	0.1	1.43765	1	1
0.01	0.3	1.5	0.15	1.40937	1	1
0.01	0.3	1.5	0.2	1.38181	1	1
0.01	0.3	1.5	0.25	1.35196	1	1
0.01	0.3	1.5	0.3	1.32336	1	1
0.01	0.3	1.5	0.35	1.29532	1	1
0.01	0.3	1.5	0.4	1.26621	1	1
0.01	0.3	1.5	0.45	1.24233	1	1
0.01	0.3	1.5	0.5	1.21828	1	1
0.01	0.3	1.5	0.55	1.19434	1	1
0.01	0.3	1.5	0.6	1.17181	0.993	0.988
0.01	0.3	1.5	0.65	1.14623	0.946	0.91
0.01	0.3	1.5	0.7	1.12375	0.705	0.608
0.01	0.3	1.5	0.75	1.10174	0.322	0.236
0.01	0.3	1.5	0.8	1.07944	0.064	0.043
0.01	0.3	1.5	0.85	1.05892	0.005	0.001
0.01	0.3	1.5	0.9	1.0395	0	0
0.01	0.3	1.5	0.95	1.01868	0	0
0.01	0.3	1.5	1	0.99964	0	0
0.01	0.3	2	0	2.01017	1	1
0.01	0.3	2	0.05	1.92538	1	1
0.01	0.3	2	0.1	1.85047	1	1
0.01	0.3	2	0.15	1.77691	1	1
0.01	0.3	2	0.2	1.71168	1	1
0.01	0.3	2	0.25	1.64158	1	1
0.01	0.3	2	0.3	1.58602	1	1
0.01	0.3	2	0.35	1.52866	1	1
0.01	0.3	2	0.4	1.47538	1	1
0.01	0.3	2	0.45	1.42186	1	1
0.01	0.3	2	0.5	1.37725	1	1
0.01	0.3	2	0.55	1.32782	1	1
0.01	0.3	2	0.6	1.28535	1	1
0.01	0.3	2	0.65	1.24461	1	1
0.01	0.3	2	0.7	1.20387	1	1
0.01	0.3	2	0.75	1.16645	0.999	0.999
0.01	0.3	2	0.8	1.12929	0.933	0.912
0.01	0.3	2	0.85	1.09244	0.408	0.347
0.01	0.3	2	0.9	1.06119	0.02	0.015
0.01	0.3	2	0.95	1.03002	0.001	0.001
0.01	0.3	2	1	1.00097	0	0
0.01	0.3	5	0	5.03139	1	1
0.01	0.3	5	0.05	4.21468	1	1
0.01	0.3	5	0.1	3.61887	1	1
0.01	0.3	5	0.15	3.1704	1	1
0.01	0.3	5	0.2	2.82215	1	1
0.01	0.3	5	0.25	2.53867	1	1
0.01	0.3	5	0.3	2.30643	1	1
0.01	0.3	5	0.35	2.11479	1	1
0.01	0.3	5	0.4	1.95233	1	1
0.01	0.3	5	0.45	1.81012	1	1
0.01	0.3	5	0.5	1.68434	1	1
0.01	0.3	5	0.55	1.58171	1	1
0.01	0.3	5	0.6	1.48359	1	1
0.01	0.3	5	0.65	1.39977	1	1
0.01	0.3	5	0.7	1.32605	1	1
0.01	0.3	5	0.75	1.25953	1	1
0.01	0.3	5	0.8	1.19675	1	1
0.01	0.3	5	0.85	1.13997	1	1
0.01	0.3	5	0.9	1.08985	0.999	1
0.01	0.3	5	0.95	1.04386	0.1	0.186
0.01	0.3	5	1	1.00062	0	0
0.01	0.3	10	0	10.0717	1	1
0.01	0.3	10	0.05	6.24433	1	1
0.01	0.3	10	0.1	4.56768	1	1
0.01	0.3	10	0.15	3.63789	1	1
0.01	0.3	10	0.2	3.03728	1	1
0.01	0.3	10	0.25	2.61895	1	1
0.01	0.3	10	0.3	2.316	1	1
0.01	0.3	10	0.35	2.07337	1	1
0.01	0.3	10	0.4	1.88523	1	1
0.01	0.3	10	0.45	1.7377	1	1
0.01	0.3	10	0.5	1.61458	1	1
0.01	0.3	10	0.55	1.50772	1	1
0.01	0.3	10	0.6	1.41627	1	1
0.01	0.3	10	0.65	1.34029	1	1
0.01	0.3	10	0.7	1.27212	1	1
0.01	0.3	10	0.75	1.21463	1	1
0.01	0.3	10	0.8	1.16275	1	1
0.01	0.3	10	0.85	1.11354	1	1
0.01	0.3	10	0.9	1.07137	1	1
0.01	0.3	10	0.95	1.03286	0.508	0.883
0.01	0.3	10	1	1.00036	0	0
0.01	0.4	1.1	0	1.10364	0.253	0.171
0.01	0.4	1.1	0.05	1.0961	0.18	0.121
0.01	0.4	1.1	0.1	1.0892	0.112	0.061
0.01	0.4	1.1	0.15	1.08736	0.085	0.047
0.01	0.4	1.1	0.2	1.07934	0.055	0.035
0.01	0.4	1.1	0.25	1.07326	0.025	0.011
0.01	0.4	1.1	0.3	1.06872	0.01	0.006
0.01	0.4	1.1	0.35	1.06462	0.005	0.003
0.01	0.4	1.1	0.4	1.05835	0	0
0.01	0.4	1.1	0.45	1.05258	0.002	0.001
0.01	0.4	1.1	0.5	1.04672	0.001	0
0.01	0.4	1.1	0.55	1.04442	0	0
0.01	0.4	1.1	0.6	1.03866	0.001	0
0.01	0.4	1.1	0.65	1.03397	0	0
0.01	0.4	1.1	0.7	1.02786	0	0
0.01	0.4	1.1	0.75	1.02325	0	0
0.01	0.4	1.1	0.8	1.01791	0	0
0.01	0.4	1.1	0.85	1.01443	0	0
0.01	0.4	1.1	0.9	1.0099	0	0
0.01	0.4	1.1	0.95	1.00296	0	0
0.01	0.4	1.1	1	1.00124	0	0
0.01	0.4	1.2	0	1.20476	1	0.999
0.01	0.4	1.2	0.05	1.19032	1	0.999
0.01	0.4	1.2	0.1	1.18043	0.999	0.995
0.01	0.4	1.2	0.15	1.16711	0.987	0.98
0.01	0.4	1.2	0.2	1.15664	0.955	0.928
0.01	0.4	1.2	0.25	1.14518	0.922	0.888
0.01	0.4	1.2	0.3	1.13449	0.823	0.749
0.01	0.4	1.2	0.35	1.12332	0.69	0.598
0.01	0.4	1.2	0.4	1.11474	0.496	0.417
0.01	0.4	1.2	0.45	1.10126	0.314	0.225
0.01	0.4	1.2	0.5	1.0942	0.194	0.124
0.01	0.4	1.2	0.55	1.08386	0.081	0.052
0.01	0.4	1.2	0.6	1.07389	0.044	0.024
0.01	0.4	1.2	0.65	1.06408	0.012	0.006
0.01	0.4	1.2	0.7	1.05484	0.001	0.001
0.01	0.4	1.2	0.75	1.04523	0.001	0
0.01	0.4	1.2	0.8	1.03711	0	0
0.01	0.4	1.2	0.85	1.02604	0	0
0.01	0.4	1.2	0.9	1.01707	0	0
0.01	0.4	1.2	0.95	1.00939	0	0
0.01	0.4	1.2	1	0.998182	0	0
0.01	0.4	1.3	0	1.3037	1	1
0.01	0.4	1.3	0.05	1.28594	1	1
0.01	0.4	1.3	0.1	1.266	1	1
0.01	0.4	1.3	0.15	1.24947	1	1
0.01	0.4	1.3	0.2	1.22974	1	1
0.01	0.4	1.3	0.25	1.21549	1	1
0.01	0.4	1.3	0.3	1.19628	1	1
0.01	0.4	1.3	0.35	1.18182	0.997	0.996
0.01	0.4	1.3	0.4	1.16522	0.995	0.989
0.01	0.4	1.3	0.45	1.1489	0.965	0.93
0.01	0.4	1.3	0.5	1.13396	0.857	0.798
0.01	0.4	1.3	0.55	1.1206	0.673	0.574
0.01	0.4	1.3	0.6	1.10486	0.423	0.341
0.01	0.4	1.3	0.65	1.09056	0.19	0.14
0.01	0.4	1.3	0.7	1.07795	0.074	0.042
0.01	0.4	1.3	0.75	1.06379	0.022	0.008
0.01	0.4	1.3	0.8	1.05076	0.003	0.001
0.01	0.4	1.3	0.85	1.0374	0.001	0
0.01	0.4	1.3	0.9	1.02319	0	0.001
0.01	0.4	1.3	0.95	1.01071	0	0
0.01	0.4	1.3	1	1.00034	0	0
0.01	0.4	1.5	0	1.50338	1	1
0.01	0.4	1.5	0.05	1.47046	1	1
0.01	0.4	1.5	0.1	1.43442	1	1
0.01	0.4	1.5	0.15	1.40412	1	1
0.01	0.4	1.5	0.2	1.37221	1	1
0.01	0.4	1.5	0.25	1.34248	1	1
0.01	0.4	1.5	0.3	1.31327	1	1
0.01	0.4	1.5	0.35	1.28584	1	1
0.01	0.4	1.5	0.4	1.25665	1	1
0.01	0.4	1.5	0.45	1.23156	1	1
0.01	0.4	1.5	0.5	1.20819	1	1
0.01	0.4	1.5	0.55	1.18508	1	1
0.01	0.4	1.5	0.6	1.15999	0.998	0.995
0.01	0.4	1.5	0.65	1.1363	0.96	0.925
0.01	0.4	1.5	0.7	1.11327	0.733	0.667
0.01	0.4	1.5	0.75	1.09418	0.362	0.288
0.01	0.4	1.5	0.8	1.07507	0.089	0.055
0.01	0.4	1.5	0.85	1.0541	0.003	0.001
0.01	0.4	1.5	0.9	1.03573	0.001	0.001
0.01	0.4	1.5	0.95	1.01716	0	0
0.01	0.4	1.5	1	1.00044	0	0
0.01	0.4	2	0	2.00921	1	1
0.01	0.4	2	0.05	1.91752	1	1
0.01	0.4	2	0.1	1.82702	1	1
0.01	0.4	2	0.15	1.75023	1	1
0.01	0.4	2	0.2	1.67688	1	1
0.01	0.4	2	0.25	1.61237	1	1
0.01	0.4	2	0.3	1.54886	1	1
0.01	0.4	2	0.35	1.48948	1	1
0.01	0.4	2	0.4	1.43508	1	1
0.01	0.4	2	0.45	1.38806	1	1
0.01	0.4	2	0.5	1.34293	1	1
0.01	0.4	2	0.55	1.29642	1	1
0.01	0.4	2	0.6	1.25394	1	1
0.01	0.4	2	0.65	1.21689	1	1
0.01	0.4	2	0.7	1.18261	1	1
0.01	0.4	2	0.75	1.14697	1	0.998
0.01	0.4	2	0.8	1.11451	0.939	0.92
0.01	0.4	2	0.85	1.08176	0.395	0.341
0.01	0.4	2	0.9	1.05631	0.027	0.015
0.01	0.4	2	0.95	1.02606	0	0
0.01	0.4	2	1	0.999102	0	0
0.01	0.4	5	0	5.05061	1	1
0.01	0.4	5	0.05	3.97312	1	1
0.01	0.4	5	0.1	3.30177	1	1
0.01	0.4	5	0.15	2.82871	1	1
0.01	0.4	5	0.2	2.48876	1	1
0.01	0.4	5	0.25	2.23085	1	1
0.01	0.4	5	0.3	2.02607	1	1
0.01	0.4	5	0.35	1.86085	1	1
0.01	0.4	5	0.4	1.72327	1	1
0.01	0.4	5	0.45	1.61394	1	1
0.01	0.4	5	0.5	1.51618	1	1
0.01	0.4	5	0.55	1.43192	1	1
0.01	0.4	5	0.6	1.35798	1	1
0.01	0.4	5	0.65	1.294	1	1
0.01	0.4	5	0.7	1.23819	1	1
0.01	0.4	5	0.75	1.18802	1	1
0.01	0.4	5	0.8	1.14212	1	1
0.01	0.4	5	0.85	1.10069	1	1
0.01	0.4	5	0.9	1.06607	0.976	0.997
0.01	0.4	5	0.95	1.03262	0.059	0.087
0.01	0.4	5	1	0.999632	0	0
0.01	0.4	10	0	10.1106	1	1
0.01	0.4	10	0.05	5.26499	1	1
0.01	0.4	10	0.1	3.6783	1	1
0.01	0.4	10	0.15	2.89762	1	1
0.01	0.4	10	0.2	2.43439	1	1
0.01	0.4	10	0.25	2.11226	1	1
0.01	0.4	10	0.3	1.89185	1	1
0.01	0.4	10	0.35	1.72278	1	1
0.01	0.4	10	0.4	1.59217	1	1
0.01	0.4	10	0.45	1.49023	1	1
0.01	0.4	10	0.5	1.40417	1	1
0.01	0.4	10	0.55	1.33284	1	1
0.01	0.4	10	0.6	1.27417	1	1
0.01	0.4	10	0.65	1.2218	1	1
0.01	0.4	10	0.7	1.17741	1	1
0.01	0.4	10	0.75	1.13858	1	1
0.01	0.4	10	0.8	1.10368	1	1
0.01	0.4	10	0.85	1.07318	1	1
0.01	0.4	10	0.9	1.04713	1	1
0.01	0.4	10	0.95	1.0223	0.243	0.484
0.01	0.4	10	1	1.00118	0	0
0.01	0.5	1.1	0	1.10096	0.275	0.195
0.01	0.5	1.1	0.05	1.09422	0.199	0.137
0.01	0.5	1.1	0.1	1.08979	0.119	0.087
0.01	0.5	1.1	0.15	1.08462	0.081	0.045
0.01	0.5	1.1	0.2	1.07989	0.049	0.028
0.01	0.5	1.1	0.25	1.07467	0.036	0.017
0.01	0.5	1.1	0.3	1.06704	0.018	0.012
0.01	0.5	1.1	0.35	1.06397	0.011	0.006
0.01	0.5	1.1	0.4	1.05836	0.01	0.006
0.01	0.5	1.1	0.45	1.05199	0.002	0.001
0.01	0.5	1.1	0.5	1.04835	0.003	0.001
0.01	0.5	1.1	0.55	1.0428	0.001	0.001
0.01	0.5	1.1	0.6	1.03634	0.001	0.001
0.01	0.5	1.1	0.65	1.03267	0	0
0.01	0.5	1.1	0.7	1.02617	0	0
0.01	0.5	1.1	0.75	1.02405	0	0
0.01	0.5	1.1	0.8	1.02029	0	0
0.01	0.5	1.1	0.85	1.01418	0	0
0.01	0.5	1.1	0.9	1.01032	0	0
0.01	0.5	1.1	0.95	1.00571	0	0
0.01	0.5	1.1	1	1.00164	0	0
0.01	0.5	1.2	0	1.20388	1	1
0.01	0.5	1.2	0.05	1.18887	0.998	0.997
0.01	0.5	1.2	0.1	1.17852	0.998	0.996
0.01	0.5	1.2	0.15	1.16603	0.997	0.984
0.01	0.5	1.2	0.2	1.15653	0.969	0.951
0.01	0.5	1.2	0.25	1.1457	0.926	0.887
0.01	0.5	1.2	0.3	1.13437	0.845	0.772
0.01	0.5	1.2	0.35	1.12122	0.677	0.567
0.01	0.5	1.2	0.4	1.11163	0.524	0.424
0.01	0.5	1.2	0.45	1.10441	0.374	0.302
0.01	0.5	1.2	0.5	1.09231	0.21	0.138
0.01	0.5	1.2	0.55	1.08231	0.095	0.058
0.01	0.5	1.2	0.6	1.07176	0.04	0.022
0.01	0.5	1.2	0.65	1.06438	0.013	0.008
0.01	0.5	1.2	0.7	1.05403	0.003	0
0.01	0.5	1.2	0.75	1.04388	0.001	0
0.01	0.5	1.2	0.8	1.03396	0	0
0.01	0.5	1.2	0.85	1.02438	0	0
0.01	0.5	1.2	0.9	1.01736	0	0
0.01	0.5	1.2	0.95	1.00701	0	0
0.01	0.5	1.2	1	0.999855	0	0
0.01	0.5	1.3	0	1.30144	1	1
0.01	0.5	1.3	0.05	1.28361	1	1
0.01	0.5	1.3	0.1	1.26298	1	1
0.01	0.5	1.3	0.15	1.24418	1	1
0.01	0.5	1.3	0.2	1.2271	1	1
0.01	0.5	1.3	0.25	1.21081	1	1
0.01	0.5	1.3	0.3	1.19386	1	0.999
0.01	0.5	1.3	0.35	1.179	0.998	0.995
0.01	0.5	1.3	0.4	1.16198	0.996	0.988
0.01	0.5	1.3	0.45	1.14471	0.964	0.937
0.01	0.5	1.3	0.5	1.13097	0.887	0.832
0.01	0.5	1.3	0.55	1.11585	0.676	0.58
0.01	0.5	1.3	0.6	1.10166	0.43	0.334
0.01	0.5	1.3	0.65	1.08556	0.19	0.118
0.01	0.5	1.3	0.7	1.07413	0.081	0.049
0.01	0.5	1.3	0.75	1.05868	0.008	0.008
0.01	0.5	1.3	0.8	1.04901	0.004	0.001
0.01	0.5	1.3	0.85	1.03498	0	0
0.01	0.5	1.3	0.9	1.0245	0	0
0.01	0.5	1.3	0.95	1.01323	0	0
0.01	0.5	1.3	1	1.00113	0	0
0.01	0.5	1.5	0	1.50488	1	1
0.01	0.5	1.5	0.05	1.47002	1	1
0.01	0.5	1.5	0.1	1.43004	1	1
0.01	0.5	1.5	0.15	1.39657	1	1
0.01	0.5	1.5	0.2	1.36187	1	1
0.01	0.5	1.5	0.25	1.33033	1	1
0.01	0.5	1.5	0.3	1.30097	1	1
0.01	0.5	1.5	0.35	1.27323	1	1
0.01	0.5	1.5	0.4	1.2462	1	1
0.01	0.5	1.5	0.45	1.22095	1	1
0.01	0.5	1.5	0.5	1.19457	1	1
0.01	0.5	1.5	0.55	1.17315	1	1
0.01	0.5	1.5	0.6	1.15381	0.995	0.992
0.01	0.5	1.5	0.65	1.12998	0.953	0.932
0.01	0.5	1.5	0.7	1.10841	0.732	0.643
0.01	0.5	1.5	0.75	1.0914	0.351	0.275
0.01	0.5	1.5	0.8	1.07023	0.084	0.051
0.01	0.5	1.5	0.85	1.0511	0.01	0.006
0.01	0.5	1.5	0.9	1.03306	0.001	0
0.01	0.5	1.5	0.95	1.01628	0	0
0.01	0.5	1.5	1	1.00022	0	0
0.01	0.5	2	0	2.00714	1	1
0.01	0.5	2	0.05	1.90047	1	1
0.01	0.5	2	0.1	1.80072	1	1
[truncated: 2,118 more rows]
